# Supplementary material for: A single-nucleotide substitution of CjTKPR1 determines pollen production in the gymnosperm plant Cryptomeria japonica
Source: PNAS Nexus. 2023 Aug 8;2(8):pgad236. doi: 10.1093/pnasnexus/pgad236 (PMC10408704; doi:10.1093/pnasnexus/pgad236)
Supplement: pgad236_Supplementary_Data [file pgad236_supplementary_data.zip]

Archive with 3 entries (3 files):
- PNASNEXUS-PNASNEXUS-2022-01010R-s02.avi
- PNASNEXUS-PNASNEXUS-2022-01010R-s03.xlsx
- PNASNEXUS-PNASNEXUS-2022-01010R-s01.docx
