# Supplementary material for: A single-nucleotide substitution of CjTKPR1 determines pollen production in the gymnosperm plant Cryptomeria japonica
Source: PNAS Nexus. 2023 Aug 8;2(8):pgad236. doi: 10.1093/pnasnexus/pgad236 (PMC10408704; doi:10.1093/pnasnexus/pgad236)
Supplement: pgad236_Supplementary_Data [file pgad236_supplementary_data.zip › PNASNEXUS-PNASNEXUS-2022-01010R-s03.xlsx]

## Sheet: S1 for Fig1G
Dataset S1 for Fig.1G. Pollen grain number of wild-type (Higashikanbara-5) and ms4 mutant (Shindai-8)
Accession name	Sample ID	Pollen grain number/flower
Higashikanbara-5	1	245905
	2	219002
	3	219002
	4	229798
	5	238042
	6	255935
	7	221978
	8	206380
	9	229500
	10	241188
Shindai-8	1	0
	2	382.5
	3	297.5
	4	127.5
	5	255
	6	297.5
	7	7140
	8	340
	9	340
	10	212.5

## Sheet: S2 for Fig2a(all data)
Dataset S2 for Fig. 2A. Genotype list (all).
	P302	P305	P307	P308	P312	P315	P317	P321	P323	P324	P325	P326	P327	P330	P336	P340	P342	P343	P351	P352	P356	P357	P362	P364	P365	P367	P368	P369	P371	P372	P373	P374	P375	P380	P384	P392	P393	P398	P399	P400	P403	P404	P409	P411	P413	P416	P419	P420	P428
MS4-phenotype	a	h	h	h	h	h	h	a	a	a	a	a	h	a	a	h	h	a	h	a	a	a	a	h	h	h	a	h	a	h	a	a	a	a	a	h	a	h	h	a	a	a	a	h	a	h	h	a	h
CJt034360-TKPR1	a	h	h	h	h	h	h	a	a	a	a	a	h	a	a	h	h	a	h	a	a	a	a	h	h	h	a	h	a	h	a	a	a	a	a	h	a	h	h	a	a	a	a	h	a	h	h	a	h
CJt086999	a	h	h	h	h	h	h	a	a	a	a	a	h	a	a	h	h	a	h	a	a	a	a	h	h	h	a	h	a	h	a	a	a	a	a	h	a	h	h	a	a	a	a	h	a	h	h	a	h
AX-174118051	a	h	h	h	h	h	h	a	a	a	a	a	h	a	a	h	h	a	h	a	a	a	a	h	h	h	a	h	a	h	a	a	a	a	a	h	a	h	h	a	a	a	a	h	a	h	h	a	h
CJt011808	a	h	h	h	h	h	h	a	a	a	a	a	h	a	a	h	h	a	h	a	a	a	a	h	h	h	a	h	a	h	a	a	a	a	a	-	a	h	h	a	a	a	a	h	a	h	h	a	h
CJt085666	a	h	h	h	h	h	h	a	a	a	a	a	h	a	a	h	h	a	h	a	a	a	a	h	h	h	a	h	a	h	a	a	a	a	a	h	a	h	h	a	a	a	a	h	a	h	h	a	h
AX-115698143	h	a	h	h	h	h	h	a	a	a	h	a	a	h	a	a	h	a	a	h	a	a	h	h	h	a	h	h	a	a	a	a	a	a	h	a	h	a	a	a	a	h	a	a	a	h	a	a	h
AX-174126676	h	a	h	h	h	h	h	a	a	a	h	a	a	h	a	a	h	a	a	h	a	a	h	h	h	a	h	h	a	a	a	a	a	a	h	a	h	a	a	a	a	h	a	h	a	h	a	a	h
AX-174168468	h	a	h	h	h	h	h	a	a	a	h	a	a	a	a	a	h	a	a	h	a	a	h	h	h	a	h	h	a	a	a	a	a	a	h	a	h	a	a	a	a	h	a	a	a	h	a	a	h
AX-174122730	h	a	h	h	h	h	h	a	a	a	h	a	a	a	a	a	h	a	a	h	a	h	h	h	h	a	h	h	a	a	a	a	a	a	h	a	h	a	a	a	a	h	a	a	a	h	a	a	h
AX-174121067	h	a	h	h	h	h	h	a	a	a	h	a	a	a	a	a	h	a	a	h	a	h	h	h	h	a	h	h	a	a	a	a	a	a	h	a	h	a	a	a	a	h	a	a	a	h	a	a	h
AX-174155648	h	a	h	h	h	h	h	a	a	a	h	a	a	a	a	a	h	a	a	h	a	h	h	h	h	a	h	h	a	a	a	a	a	a	h	a	h	a	a	a	a	h	a	a	a	h	a	a	h
AX-174157091	h	a	h	h	h	h	h	a	a	a	h	a	a	a	a	a	h	a	a	h	a	h	h	h	h	a	h	h	a	a	a	a	a	a	h	a	h	a	a	a	a	h	a	a	a	h	a	a	h
AX-174161901	h	a	h	h	h	h	h	a	a	a	h	a	a	a	a	a	h	a	a	h	a	h	h	h	h	a	h	h	a	a	a	a	a	a	h	a	h	a	a	a	a	h	a	a	a	h	a	a	h
AX-174147868	h	a	h	h	h	h	h	a	a	a	h	a	a	a	a	a	h	a	a	h	a	h	h	h	h	a	h	h	a	a	a	a	a	a	h	a	h	a	a	a	a	h	a	a	a	h	a	a	h
AX-174166266	h	a	h	h	h	h	h	a	a	a	h	a	a	a	a	a	h	a	a	h	a	h	h	h	h	a	h	h	a	a	a	a	a	a	h	a	h	a	a	a	a	h	a	a	a	h	a	a	h
AX-174122482	h	a	h	h	h	h	h	a	a	a	h	a	a	a	a	a	h	a	a	h	a	h	h	h	h	a	h	h	a	a	a	a	a	a	h	a	h	a	a	a	a	h	a	a	a	h	a	a	h
AX-153646750	h	a	h	h	h	h	h	a	a	a	h	h	a	a	a	a	h	a	a	h	a	h	h	h	h	a	h	h	a	a	a	a	a	a	h	a	h	a	a	a	a	h	a	a	a	h	a	a	h
AX-174209817	h	a	h	h	h	h	h	a	a	a	h	h	a	a	a	a	h	a	a	h	a	h	h	h	h	a	h	h	a	a	a	a	a	a	h	a	h	a	a	a	a	h	a	a	a	a	a	a	h
AX-174180842	h	a	h	h	h	h	h	a	a	a	h	h	a	a	a	a	h	a	a	h	a	h	h	h	h	a	h	h	a	a	a	a	a	a	h	a	h	a	a	a	a	h	a	a	a	a	a	a	h
AX-174193826	h	a	h	h	h	h	h	a	a	a	h	h	a	a	a	a	h	a	a	h	a	h	h	h	h	a	h	h	a	a	a	a	a	a	h	a	h	a	a	a	a	h	a	a	a	a	a	a	h
AX-174136027	h	a	h	h	h	h	h	a	a	a	h	h	a	a	a	a	h	a	a	h	a	h	h	h	h	a	h	h	a	a	a	a	a	a	h	a	h	a	a	a	a	h	a	a	a	a	a	a	h
AX-174129809	h	a	h	h	h	h	h	a	a	a	a	h	a	a	a	a	h	a	a	h	a	h	h	h	h	a	h	h	a	a	a	a	a	a	h	a	h	a	a	a	a	h	a	a	a	a	a	a	h
AX-174202203	h	h	h	h	h	h	h	a	a	a	a	h	a	a	a	a	h	a	a	h	a	h	h	h	h	a	h	h	a	a	a	a	a	a	h	a	h	a	a	a	a	h	a	a	a	a	a	a	h
AX-115709186	h	h	h	h	h	h	h	a	a	a	a	h	a	a	a	a	h	a	a	-	a	h	h	h	h	a	h	h	a	a	a	a	a	a	h	a	h	a	a	a	a	h	a	a	a	a	a	a	h
AX-174143750	h	a	h	h	h	h	h	a	a	a	a	h	a	a	a	a	h	a	a	-	a	h	h	h	h	a	h	h	a	a	a	a	a	a	h	a	h	a	a	a	a	h	a	a	a	a	a	a	h
AX-174124902	h	a	h	h	h	h	h	a	a	a	a	h	a	a	a	a	h	a	a	h	a	h	h	h	h	a	h	h	a	a	a	a	a	a	h	a	h	a	a	a	a	h	a	a	a	a	a	a	h
AX-115694505	h	h	h	h	h	h	h	a	a	a	a	h	a	a	a	a	h	a	a	h	a	h	h	h	h	a	h	h	a	a	a	h	a	a	h	a	h	a	a	a	a	h	h	a	a	a	a	a	h
AX-174135318	h	h	h	h	h	h	h	a	a	a	a	h	a	a	a	a	h	a	a	h	a	h	h	h	h	a	h	h	a	a	a	h	a	a	h	a	h	a	a	a	a	h	h	a	a	a	a	a	h
AX-174189672	h	h	h	h	h	h	h	a	a	a	a	h	a	a	a	a	h	a	a	-	a	h	h	h	h	a	h	h	a	a	a	h	a	a	h	a	h	a	a	a	a	h	h	a	a	a	a	a	h
AX-174135049	h	h	h	h	h	h	h	a	a	a	a	h	a	a	a	a	h	a	a	h	a	h	h	h	h	a	h	h	a	a	a	h	a	a	h	a	h	h	a	a	a	h	h	a	a	a	a	a	h
AX-174190748	h	h	h	h	h	h	h	a	a	a	a	h	a	a	a	a	h	a	a	h	a	h	h	h	h	a	h	h	a	a	a	h	a	a	h	a	h	h	a	a	a	h	h	a	a	a	a	a	h
AX-174123691	h	h	h	h	h	h	h	a	a	a	a	h	a	a	a	a	h	a	a	h	a	h	h	h	h	a	h	h	a	a	a	h	a	a	a	a	h	h	a	a	a	h	h	a	h	a	a	a	h
AX-174163898	h	h	h	h	h	h	h	a	a	a	a	h	a	a	a	a	h	a	a	h	a	h	h	h	h	a	h	h	a	a	a	h	a	a	a	a	h	h	a	a	a	h	h	a	h	a	a	a	h
AX-174191112	h	h	h	h	h	h	h	a	a	a	a	h	a	a	a	a	h	a	a	h	a	h	h	h	h	a	h	h	a	a	a	h	a	a	a	a	h	h	a	a	a	h	h	a	h	a	a	a	h
AX-174195893	h	h	h	h	h	h	h	a	a	a	a	h	a	a	a	a	h	a	a	h	a	h	h	h	h	a	h	h	a	a	a	h	a	a	a	a	h	h	a	a	a	h	h	a	h	a	a	a	h
AX-174206315	h	h	h	h	h	h	h	a	a	a	a	h	a	a	a	a	h	a	a	h	a	h	h	h	h	a	h	h	a	a	a	h	a	a	a	a	h	h	a	a	a	h	h	a	h	a	a	a	h
AX-115668219	h	h	h	h	h	h	h	a	a	a	a	h	a	a	a	a	h	a	a	h	a	h	h	h	h	a	h	h	a	a	a	h	a	a	a	a	h	h	a	a	a	h	h	a	h	a	a	a	h
AX-174173022	h	h	h	h	h	h	h	a	a	a	a	h	a	a	a	a	h	a	a	h	a	h	h	h	h	a	h	h	a	a	a	h	a	a	a	a	h	h	a	a	a	h	h	a	h	a	a	a	h
AX-174197488	h	h	h	h	h	h	h	a	a	a	a	h	a	a	a	a	h	a	a	h	a	h	h	h	h	a	h	h	a	a	a	h	a	a	a	a	h	h	a	a	a	h	h	a	h	a	a	a	h
AX-174212196	h	h	h	h	h	h	h	a	a	a	a	h	a	a	a	a	h	a	a	h	a	h	h	h	h	a	h	h	a	a	a	h	a	a	a	a	h	h	a	a	a	h	h	a	h	a	a	a	h
AX-174204957	h	h	h	h	h	h	h	a	a	a	a	h	a	a	a	a	h	a	a	h	a	h	h	h	h	a	h	h	a	a	a	h	a	a	a	a	h	h	a	a	a	h	h	a	h	a	a	a	h
AX-174142438	h	h	h	h	h	h	h	a	a	a	a	h	a	a	a	a	h	a	a	h	a	h	h	h	h	a	h	h	a	a	a	h	a	a	a	a	h	h	a	h	a	h	h	a	h	a	a	a	h
AX-153638409	h	h	h	h	h	h	h	a	a	a	a	h	a	a	a	a	h	a	a	h	a	h	h	h	h	a	h	h	a	a	a	h	a	a	a	a	h	h	a	h	a	h	h	a	h	a	a	a	h
AX-174135140	h	h	h	h	h	h	h	a	a	h	a	h	a	a	a	a	h	a	a	h	a	h	h	h	h	a	h	h	a	a	a	h	a	a	a	a	h	h	a	h	a	h	h	a	h	a	a	a	h
AX-174178824	h	h	h	h	h	h	h	a	a	h	a	h	a	a	a	a	h	a	a	h	a	h	h	h	h	a	h	h	a	a	a	h	a	a	a	a	h	h	a	h	a	h	h	a	h	a	a	a	h
AX-174116036	h	h	h	h	h	h	h	a	a	h	a	h	a	a	a	a	h	a	a	h	h	h	h	h	h	a	h	h	a	a	a	h	a	a	a	a	h	h	a	h	a	h	h	a	h	a	h	a	h
AX-174123991	h	h	h	h	h	h	h	a	a	h	a	h	a	a	a	a	h	a	a	h	h	h	h	h	h	a	h	h	a	a	a	h	a	a	a	a	h	h	a	h	a	h	h	a	h	a	h	a	h
AX-174155728	h	h	h	h	h	h	h	a	a	h	a	h	a	a	a	a	h	a	a	h	h	h	h	h	h	a	h	h	a	a	a	h	h	a	a	a	h	h	a	h	a	h	h	a	h	a	h	a	h
AX-174176506	h	h	h	h	h	h	h	a	a	h	a	h	a	a	a	a	h	a	a	h	h	h	h	h	h	a	h	h	a	a	a	h	h	a	a	a	h	h	a	h	h	h	h	a	h	a	h	a	h
AX-174215557	h	h	h	h	h	h	h	a	a	h	a	h	a	a	a	a	h	a	a	h	h	h	h	h	h	a	h	h	a	a	a	h	h	a	a	a	h	h	a	h	h	h	h	a	h	a	h	a	h
AX-174134480	h	h	h	h	h	h	h	a	a	h	a	h	a	a	a	a	h	a	a	h	h	h	h	h	h	a	h	h	a	a	a	h	h	a	a	a	h	h	a	h	h	h	h	a	h	a	h	a	h
AX-115708509	h	h	h	h	h	h	h	a	a	h	a	h	a	a	a	a	h	a	a	h	h	h	h	h	h	a	h	h	a	a	a	h	h	a	a	a	h	h	a	h	h	h	h	a	h	a	h	a	h
AX-174181247	h	h	h	h	h	h	h	a	a	h	a	h	a	a	a	a	h	a	a	h	h	h	h	h	h	a	h	h	a	a	a	h	h	a	a	a	h	h	a	h	h	h	h	a	h	a	h	a	h
AX-174182072	h	h	h	h	h	h	h	a	a	h	a	h	a	a	a	a	h	a	a	h	h	h	h	h	a	a	h	h	a	a	a	h	h	a	a	a	h	h	a	h	h	h	h	a	h	a	h	a	a
AX-174135834	h	h	h	h	h	h	h	a	a	h	a	h	a	a	a	a	h	a	a	h	h	h	h	h	a	a	h	h	a	a	a	h	h	a	a	a	h	h	a	h	h	h	h	a	h	a	h	a	a
AX-174184787	h	h	h	h	h	h	h	a	a	h	a	h	a	a	a	a	h	a	a	h	h	h	h	h	a	a	h	h	a	a	a	h	h	a	a	a	h	h	a	h	h	h	h	a	h	a	h	a	a
AX-174162123	h	h	h	h	h	h	h	a	a	h	a	h	h	a	a	a	h	a	a	h	h	h	h	h	a	a	h	h	a	a	a	h	h	a	a	a	h	h	a	h	h	h	h	a	h	a	h	a	a
AX-174207209	h	h	h	h	h	h	h	a	a	h	a	h	h	a	a	a	h	a	a	h	h	h	h	h	a	a	h	h	a	a	a	h	h	a	a	a	h	h	a	h	h	h	h	a	h	a	h	a	a
AX-174181761	h	h	h	h	h	h	h	a	a	h	a	h	h	a	a	a	h	a	a	h	h	h	h	h	a	a	h	h	a	a	a	h	h	a	a	a	h	h	a	h	h	h	h	a	h	a	h	a	a
AX-174168835	h	h	h	h	h	h	h	a	a	h	a	h	h	a	a	a	h	a	a	h	h	h	h	h	a	a	h	h	a	a	a	h	h	a	a	a	h	h	a	h	h	h	h	a	h	a	h	a	a
AX-174114235	h	h	h	h	h	h	h	a	a	h	a	h	h	a	a	a	h	a	a	h	h	h	h	h	a	a	h	h	a	h	a	h	h	a	a	a	h	h	a	h	h	h	h	a	h	a	h	a	a
AX-174192823	h	h	h	h	h	h	h	a	a	h	a	h	h	a	a	a	h	a	a	h	h	h	h	h	a	a	h	h	a	h	a	h	h	a	a	a	h	h	a	h	h	h	h	a	h	a	h	a	a
AX-153641638	h	h	h	h	h	h	h	a	a	h	a	h	h	a	a	a	h	a	a	h	h	h	h	h	a	a	h	h	a	h	a	h	h	a	a	a	h	h	a	h	h	h	h	a	h	a	h	a	a
AX-174186087	h	h	h	h	h	h	h	a	a	h	a	h	h	a	a	a	h	a	a	h	h	h	h	h	a	a	h	h	a	h	a	h	h	a	a	a	h	h	a	h	h	h	h	a	h	a	h	a	a
AX-174147809	h	h	h	h	h	h	h	a	a	h	a	h	h	a	a	a	h	a	a	h	h	h	a	h	a	a	h	h	a	h	a	h	h	a	a	a	h	h	a	h	h	h	h	a	h	a	h	a	a
AX-174124532	h	h	h	h	h	h	h	a	a	h	a	h	h	a	a	a	h	a	a	h	h	h	a	h	a	a	h	h	a	h	a	h	h	a	a	a	h	h	a	h	h	h	h	a	h	a	h	a	a
AX-174152570	h	h	h	h	h	h	h	a	a	h	a	h	h	a	a	a	h	a	a	h	h	h	a	h	a	a	h	h	a	h	a	h	h	a	a	a	h	h	a	h	h	h	h	a	h	a	h	a	a
AX-174158811	h	h	h	h	h	h	h	a	a	h	a	h	h	a	a	a	h	a	a	h	h	h	a	h	a	a	h	h	a	h	a	h	h	a	a	a	h	h	a	h	h	h	h	a	h	a	h	a	a
AX-174121349	h	h	h	h	h	h	h	a	a	h	a	h	h	a	a	a	h	a	a	h	h	h	a	h	a	a	h	h	a	h	a	h	h	a	a	a	h	h	a	h	h	h	h	a	h	a	h	a	a
AX-174112379	h	h	h	h	h	h	h	a	a	h	a	h	h	a	a	a	h	a	a	h	h	h	a	h	a	a	h	h	a	h	a	h	h	a	a	a	h	h	a	h	h	h	h	a	h	a	h	a	a
AX-174113280	h	h	h	h	h	h	h	a	a	h	a	h	h	a	a	a	h	a	a	h	h	h	a	h	a	a	h	h	a	h	a	h	h	a	a	a	h	h	a	h	h	h	h	a	h	a	h	a	a
AX-174142934	h	h	h	h	h	h	h	a	a	h	a	h	h	a	a	a	h	a	a	h	h	h	a	h	a	a	h	h	a	h	a	h	h	a	a	a	h	h	a	h	h	h	h	a	h	a	h	a	a
AX-174178478	h	h	h	h	h	h	h	a	a	h	a	h	h	a	a	a	h	a	a	h	h	h	a	h	a	a	h	h	a	h	a	h	h	a	a	a	h	h	a	h	h	h	h	a	h	a	h	a	a
AX-174199009	h	h	h	h	h	h	h	a	a	h	a	h	h	a	a	a	h	a	a	h	h	h	a	h	a	a	h	h	a	h	a	h	h	a	a	a	h	h	a	h	h	h	h	a	h	a	h	a	a
AX-153644534	h	h	h	h	h	h	h	a	a	h	a	h	h	a	a	a	h	a	a	h	h	h	a	h	a	a	h	h	h	h	a	h	h	a	a	a	h	h	a	h	h	h	h	a	h	a	h	a	a
AX-174181547	h	h	h	h	h	h	h	a	a	h	a	h	h	a	a	a	h	a	a	h	h	h	a	h	a	a	h	h	h	h	a	h	h	a	a	a	h	h	a	h	h	h	h	a	h	a	h	a	a
AX-174142144	h	h	h	h	h	h	h	a	a	h	a	h	h	a	a	a	h	a	a	h	h	h	a	h	a	a	h	h	h	h	a	h	h	a	a	a	h	h	a	h	h	h	h	a	h	a	h	a	a
AX-174204858	h	h	h	h	h	h	h	a	a	h	a	h	h	a	a	a	h	a	a	h	h	h	a	h	a	a	h	h	h	h	a	h	h	a	a	a	h	h	a	h	h	h	h	a	h	a	h	a	a
AX-174211386	h	h	h	h	h	h	h	a	a	h	a	h	h	a	a	a	h	a	a	h	h	h	a	h	a	a	h	h	h	h	a	h	h	a	a	a	h	h	a	h	h	h	h	a	h	a	h	a	a
AX-174145637	h	h	h	h	h	h	h	a	a	h	a	h	h	a	a	a	h	a	a	h	h	h	a	h	a	a	h	h	h	h	a	h	h	a	a	a	h	h	a	h	h	h	h	a	h	a	h	a	a
AX-174154238	h	h	h	h	h	h	h	a	a	h	a	h	h	a	a	a	h	a	a	h	h	h	a	h	a	a	h	h	h	h	a	h	h	a	a	a	h	h	a	h	h	h	h	a	h	a	h	a	a
AX-174160431	h	h	h	h	h	h	h	a	a	h	a	h	h	a	a	a	h	a	a	h	h	h	a	h	a	a	h	h	h	h	a	h	h	a	a	a	h	h	a	h	h	h	h	a	h	a	h	a	a
AX-174204987	h	h	h	h	h	h	h	a	a	h	a	h	h	a	a	a	h	a	a	h	h	h	a	h	a	a	h	h	h	h	a	h	h	a	a	a	h	h	a	h	h	h	h	a	h	a	h	a	a
AX-174142730	h	h	h	h	h	h	h	a	a	h	a	h	h	a	a	a	h	a	a	h	h	h	a	h	a	a	h	h	h	h	a	h	h	a	a	a	h	h	a	h	h	h	h	a	h	a	h	a	a
AX-174164312	h	h	h	h	h	h	h	a	a	h	a	h	h	a	a	a	h	a	a	h	h	h	a	h	a	a	h	h	h	h	a	h	h	a	a	a	h	h	a	h	h	h	h	a	h	a	h	a	a
AX-174165517	h	h	h	h	h	h	h	a	a	h	a	h	h	a	a	a	h	a	a	h	h	h	a	h	a	a	h	h	h	h	a	h	h	a	a	a	h	h	a	h	h	h	h	a	h	a	h	a	a
AX-115731355	h	h	h	h	h	h	h	a	a	h	a	h	h	a	a	a	h	a	a	h	h	h	a	h	a	a	h	h	h	h	a	h	h	a	a	a	h	h	a	h	h	h	h	a	h	a	h	a	a
AX-174126346	h	h	h	h	h	h	h	a	a	h	a	h	h	a	a	a	h	a	a	h	h	h	a	h	a	a	h	h	h	h	a	h	h	a	a	a	h	h	a	h	h	h	h	a	h	a	h	a	a
AX-174199854	h	h	h	h	h	h	h	a	a	h	a	h	h	a	a	a	h	a	a	h	h	h	a	h	a	a	h	h	h	h	a	h	h	a	a	a	h	h	a	h	h	h	h	a	h	a	h	a	a
AX-174197401	h	h	h	h	h	h	h	a	a	h	a	h	h	a	a	a	h	a	a	h	h	h	a	h	a	a	h	h	h	h	a	h	h	a	a	a	h	h	a	h	h	h	h	a	h	a	h	a	a
AX-174203209	h	h	h	h	h	h	h	a	a	h	a	h	h	a	a	a	h	a	a	h	h	h	a	h	a	a	h	h	h	h	a	h	h	a	a	a	h	h	a	h	h	h	h	a	h	a	h	a	a
AX-174146118	h	h	h	h	h	h	h	a	a	h	a	h	h	a	a	a	h	a	a	h	h	h	a	h	a	a	h	h	h	h	a	h	h	a	a	a	h	h	a	h	h	h	h	a	h	a	h	a	a
AX-115692375	h	h	h	h	h	h	h	a	a	h	a	h	h	a	a	a	h	a	a	h	h	h	a	h	a	a	h	h	h	h	a	h	h	a	a	a	h	h	a	h	h	h	h	h	h	a	h	a	a
AX-174118991	h	h	h	h	h	h	h	a	a	h	a	h	h	a	a	a	h	a	a	h	h	h	a	h	a	a	h	h	h	h	a	h	h	a	a	a	h	h	a	h	h	h	h	h	h	a	h	a	a
AX-174130272	h	h	h	h	h	h	h	a	a	h	a	h	h	a	a	a	h	a	a	h	h	h	a	h	a	a	h	h	h	h	a	h	h	a	a	a	h	h	a	h	h	h	h	h	h	a	h	a	a
AX-174178779	h	h	h	h	h	h	h	a	a	h	a	h	h	a	a	a	h	a	a	h	h	h	a	h	a	a	h	h	h	h	a	h	h	a	a	a	h	h	a	h	h	h	h	h	h	a	h	a	a
AX-174199640	h	h	h	h	h	h	h	a	a	h	a	h	h	a	a	a	h	a	a	h	h	h	a	h	a	a	h	h	h	h	a	h	h	a	a	a	h	h	a	h	h	h	h	h	h	a	h	a	a
AX-174162523	h	h	h	h	h	h	h	a	a	h	a	h	h	a	a	a	h	a	a	h	h	h	a	h	a	a	h	h	h	h	a	h	h	a	a	a	h	h	a	h	h	h	h	h	h	a	h	a	a
AX-174180600	h	h	h	h	h	h	h	a	a	h	a	h	h	a	a	a	h	a	a	h	h	h	a	h	a	a	h	h	h	h	a	h	h	a	a	a	h	h	a	h	h	h	h	h	h	a	h	a	a
AX-115702774	h	h	h	h	h	h	h	a	a	h	a	h	h	a	a	a	h	a	a	h	h	h	a	h	a	a	h	h	h	h	a	h	h	a	a	a	h	h	a	h	h	h	h	h	h	a	h	a	a
AX-174115502	h	h	h	h	h	h	h	a	a	h	a	h	h	a	a	a	h	a	a	h	h	h	a	h	a	a	h	h	h	h	a	h	h	a	a	a	h	h	a	h	h	h	h	h	h	a	h	a	a
AX-174187084	h	h	h	h	h	h	h	a	-	h	a	h	h	a	a	a	h	a	a	h	h	h	a	h	a	a	h	h	h	h	a	h	h	a	a	a	h	h	a	h	h	h	h	h	h	a	h	a	h
AX-153640330	h	h	h	h	h	h	h	a	a	h	a	h	h	a	a	a	h	a	a	h	h	h	a	h	a	a	h	h	h	h	a	h	h	a	a	a	h	h	a	h	h	h	h	h	h	a	h	a	h
AX-115664741	h	h	h	h	h	h	h	a	a	h	a	h	h	a	a	a	h	a	a	h	h	h	a	h	a	a	h	h	h	h	a	h	h	a	a	a	h	h	a	h	h	h	h	h	h	a	h	a	h
AX-174146182	h	h	h	h	h	h	h	a	a	h	a	h	h	a	a	a	h	a	a	h	h	h	a	h	a	a	h	h	h	h	a	h	h	a	a	a	h	h	a	h	h	h	h	h	h	a	h	a	h
AX-174142917	h	h	h	h	h	h	h	a	a	h	a	h	h	a	a	a	h	a	a	h	h	h	a	h	a	a	h	h	h	h	a	a	h	a	a	a	h	h	a	h	h	h	h	h	h	a	h	a	h
AX-174146257	h	h	h	h	h	h	h	a	a	h	a	h	h	a	a	a	h	a	a	h	h	h	a	h	a	a	h	h	h	h	a	a	h	a	a	a	h	h	a	h	h	h	h	h	h	a	h	a	h
AX-153643664	h	h	a	h	h	h	h	a	a	h	a	h	h	a	a	a	h	a	a	h	h	h	a	h	a	a	h	h	h	h	a	a	h	a	a	a	h	h	a	h	h	h	h	h	h	a	h	a	h
AX-174140317	h	h	a	h	h	h	h	a	a	h	a	h	h	a	a	a	h	a	a	h	h	h	a	h	a	a	h	h	h	h	a	a	h	a	a	a	h	h	a	h	h	a	h	h	h	a	h	a	h
AX-174144939	h	h	a	h	h	h	h	a	a	h	a	h	h	a	a	a	h	a	a	h	h	h	a	h	a	a	h	h	h	h	a	a	h	a	a	a	h	h	a	h	h	a	h	h	h	a	h	a	h
AX-115696822	h	h	a	h	h	h	h	a	a	h	a	h	h	a	a	a	h	a	a	h	h	h	a	h	a	a	h	h	h	h	a	a	h	a	a	a	h	h	a	h	h	a	h	h	h	a	h	a	h
AX-174154914	h	h	a	h	h	h	h	a	a	h	a	h	h	a	a	a	h	a	a	h	h	h	a	h	a	a	h	h	h	h	a	a	h	a	a	a	h	h	a	h	h	a	h	h	h	a	h	a	h
AX-174126839	h	h	a	h	h	h	h	a	a	h	a	h	h	a	a	a	h	a	a	h	h	h	a	h	a	a	h	h	h	h	a	a	h	a	a	a	h	h	a	h	h	a	h	h	h	a	h	a	h
AX-174195200	h	h	a	h	h	h	h	a	a	h	a	h	h	a	a	a	h	a	a	h	h	h	a	h	a	a	h	h	h	h	a	a	h	a	a	a	h	h	a	h	h	a	h	h	h	a	h	a	h
AX-174140327	h	h	a	h	h	h	h	a	a	h	a	h	h	a	a	a	h	a	a	h	h	h	a	h	a	a	h	h	h	h	a	a	h	a	a	a	h	h	a	h	h	a	h	h	h	a	h	a	h
AX-174143087	h	h	a	h	h	h	h	a	a	h	a	h	h	a	a	a	h	a	a	h	h	h	a	h	a	a	h	h	h	h	a	a	h	a	a	a	h	h	a	h	h	a	h	h	h	a	h	a	h
AX-115667980	h	h	a	h	h	h	h	a	a	h	a	h	h	a	a	a	h	a	a	h	h	h	a	h	a	a	h	h	h	h	a	a	h	a	a	a	h	h	a	h	h	a	h	h	h	a	h	a	h
AX-174135793	h	h	a	h	h	h	h	a	a	h	a	h	h	a	a	a	h	a	a	h	h	h	a	h	a	a	h	h	h	h	a	a	h	a	a	a	h	h	a	h	h	a	h	h	h	a	h	a	h
AX-174161516	h	h	a	h	h	h	h	a	a	h	a	h	h	a	a	a	h	a	a	h	h	h	a	h	a	a	h	h	h	h	a	a	h	a	a	a	h	h	a	h	h	a	h	h	h	a	h	a	h
AX-174193171	h	a	a	h	h	h	h	a	a	h	a	h	h	h	a	a	h	a	a	h	a	h	a	h	a	a	h	h	h	h	a	a	h	h	a	a	h	h	a	h	h	a	h	h	h	a	h	a	h
AX-174199787	h	a	a	h	h	h	h	a	a	h	a	h	h	h	a	a	h	a	a	h	a	h	a	h	a	a	h	h	h	h	a	a	h	h	a	a	h	h	a	h	h	a	h	h	h	a	h	a	h
AX-174211519	h	a	a	h	h	h	h	a	a	h	a	h	h	h	a	a	h	a	a	h	a	h	a	h	a	a	h	h	h	h	a	a	h	h	a	a	h	h	a	h	h	a	h	h	h	a	h	a	h
AX-153640131	h	a	a	h	h	h	h	a	a	h	a	h	h	h	a	a	h	a	a	h	a	h	a	h	a	a	h	h	h	h	a	a	h	h	a	a	h	h	a	h	h	a	h	h	h	a	h	a	h
AX-153647117	h	a	a	h	h	h	h	a	a	h	a	h	h	h	a	a	h	a	a	h	a	h	a	h	a	a	h	h	h	h	a	a	h	h	a	a	h	h	a	h	h	a	h	h	h	a	h	a	h
AX-174147788	h	a	a	h	h	h	h	a	a	h	a	h	h	h	a	a	h	a	a	h	a	h	a	h	a	a	h	h	h	h	a	a	h	h	a	a	h	h	a	h	h	a	h	h	a	a	h	a	h
AX-174160490	h	a	a	h	h	h	h	a	a	h	a	h	h	h	a	a	h	a	a	h	a	h	a	h	a	a	h	h	h	h	a	a	h	h	a	a	h	h	a	h	h	a	h	h	a	a	h	a	h
AX-174164272	h	a	a	h	h	h	h	a	a	h	a	h	h	h	a	a	h	a	a	h	a	h	a	h	a	a	h	h	h	h	a	a	h	h	a	a	h	h	a	h	h	a	h	h	a	a	h	a	h
AX-174116025	h	a	a	h	h	h	h	a	a	h	a	h	h	h	a	a	h	a	a	-	a	h	a	h	a	a	h	h	h	h	a	a	h	h	a	a	h	h	a	h	h	a	h	h	a	a	h	a	h
AX-174192839	h	a	a	h	h	h	h	a	a	h	a	h	h	h	a	a	h	a	a	-	a	h	a	h	a	a	h	h	h	h	a	a	h	h	a	a	h	h	a	h	h	a	h	h	a	a	h	a	h
AX-174144606	h	a	a	h	h	h	h	a	a	h	a	h	h	h	a	a	h	a	a	h	a	h	a	h	a	a	h	h	h	h	a	a	h	h	a	a	h	h	a	h	h	a	h	h	a	a	h	a	h
AX-174161142	h	a	a	h	h	h	h	a	a	h	a	h	h	h	a	a	h	a	a	h	a	h	a	h	a	a	h	h	h	h	a	a	h	h	-	a	h	h	a	h	h	a	h	h	a	a	h	a	h
AX-174178616	h	a	a	h	h	h	h	a	a	h	a	h	h	h	a	a	h	a	a	h	a	h	a	h	a	a	h	h	h	h	a	a	h	h	a	a	h	h	a	h	h	a	h	h	a	a	h	a	h
AX-174127336	h	a	a	h	h	h	h	a	a	h	a	h	h	h	a	a	h	a	a	h	a	h	a	h	a	a	h	h	h	h	a	a	h	h	a	a	h	h	a	h	h	a	h	h	a	a	h	a	h
AX-174127477	h	a	a	h	h	h	h	a	a	h	a	h	h	h	a	a	h	a	a	h	a	h	a	h	a	a	h	h	h	h	a	a	h	h	a	a	h	h	a	h	h	a	h	h	a	a	h	a	h
AX-174129513	h	a	a	h	h	h	h	a	a	h	a	h	h	h	a	a	h	a	a	h	a	h	a	h	a	a	h	h	h	h	a	a	h	h	a	a	h	h	a	h	h	a	h	h	a	a	h	a	h
AX-174136258	h	a	a	h	h	h	h	a	a	h	a	h	h	h	a	a	h	a	a	h	a	h	a	h	a	a	h	h	h	h	a	a	h	h	a	a	h	h	a	h	h	a	h	h	a	a	h	a	h
AX-174161873	h	a	a	h	h	h	h	a	a	h	a	h	h	h	a	a	h	a	a	h	a	h	a	h	a	a	h	h	h	h	a	a	h	h	a	a	h	h	a	h	h	a	h	h	a	a	h	a	h
AX-174181526	h	a	a	h	h	h	h	a	a	h	a	h	h	h	a	a	h	a	a	h	a	h	a	h	a	a	h	h	h	h	a	a	h	h	a	a	h	h	a	h	h	a	h	h	a	a	h	a	h
AX-174187014	h	a	a	h	h	h	h	a	a	h	a	h	h	h	a	a	h	a	a	h	a	h	a	h	a	a	h	h	h	h	a	a	h	h	a	a	h	h	a	h	h	a	h	h	a	a	h	a	h
AX-174195257	h	a	a	h	h	h	h	a	a	h	a	h	h	h	a	a	h	a	a	h	a	h	a	h	a	a	h	h	h	h	a	a	h	h	a	a	h	h	a	h	h	a	h	h	a	a	h	a	h
AX-174197670	h	a	a	h	h	h	h	a	a	h	a	h	h	h	a	a	h	a	a	h	a	h	a	h	a	a	h	h	h	h	a	a	h	h	a	a	h	h	a	h	h	a	h	h	a	a	h	a	h
AX-174143505	h	a	a	h	h	h	h	a	a	h	a	h	h	h	a	a	h	a	a	h	a	h	a	h	a	a	h	h	h	h	a	a	h	h	a	a	h	h	a	h	h	a	h	h	a	a	h	a	h
AX-174205150	h	a	a	h	h	h	h	a	a	h	a	h	h	h	a	a	h	a	a	h	a	h	a	h	a	a	h	h	h	h	a	a	h	h	a	a	h	h	a	h	h	a	h	h	a	a	h	a	h
AX-174122865	h	a	a	h	h	h	h	a	a	h	a	h	h	h	a	a	h	a	a	h	a	h	a	h	a	a	h	h	h	h	a	a	h	h	a	a	h	h	a	h	h	a	h	h	a	a	h	a	h
AX-174204517	h	a	a	h	h	h	h	a	a	h	a	h	h	h	a	a	h	a	a	h	a	h	a	h	a	a	h	h	h	h	a	a	h	h	a	a	h	h	a	h	h	a	h	h	a	a	h	a	h
AX-174163106	h	a	a	h	h	h	h	a	a	h	a	h	h	h	a	a	h	a	a	h	a	h	a	h	a	a	h	h	h	h	a	a	h	h	a	a	h	h	a	h	h	a	h	h	a	a	h	a	h
AX-174174055	h	a	a	h	h	h	h	a	a	h	a	h	h	h	a	a	h	a	a	h	a	h	a	h	a	a	h	h	h	h	a	a	h	h	a	a	h	h	a	h	h	a	h	h	a	a	h	a	h
AX-174199176	h	a	a	h	h	h	h	a	a	h	a	h	h	h	a	a	h	a	a	h	a	h	a	h	a	a	h	h	h	h	a	a	h	h	a	a	h	h	a	h	h	a	h	h	a	a	h	a	h
AX-115704019	h	a	a	h	h	h	h	a	a	h	a	h	h	h	a	a	h	a	a	h	a	h	a	h	a	a	h	h	h	h	a	a	h	h	a	a	h	h	a	h	h	a	h	h	a	a	h	a	h
AX-174174757	h	a	a	h	h	h	h	a	a	h	a	h	h	h	a	a	h	a	a	h	a	h	a	h	a	a	h	h	h	h	a	a	h	h	a	a	h	h	a	h	h	a	h	h	a	a	h	a	h
AX-174180541	h	a	a	h	h	h	h	a	a	h	a	h	h	h	a	a	h	a	a	h	a	h	a	h	a	a	h	h	h	h	a	a	h	h	a	a	h	h	a	h	h	a	h	h	a	a	h	a	h
AX-174183306	h	a	a	h	h	h	h	a	a	h	a	h	h	h	a	a	h	a	a	h	a	h	a	h	a	a	h	h	h	h	a	a	h	h	a	a	h	h	a	h	h	a	h	h	a	a	h	a	h
AX-174187069	h	a	a	h	h	h	h	a	a	h	a	h	h	h	a	a	h	a	a	h	a	h	a	h	a	a	h	h	h	h	a	a	h	h	a	a	h	h	a	h	h	a	h	h	a	a	h	a	h
AX-174120023	h	a	a	h	h	h	h	a	a	h	a	h	h	h	a	a	h	a	a	-	a	h	a	h	a	a	h	h	h	h	a	a	h	h	a	a	a	h	a	h	h	a	h	h	a	a	h	a	h
AX-174142742	h	a	a	h	h	h	h	a	a	h	a	h	h	h	a	a	h	a	a	h	a	h	a	h	a	a	h	h	h	h	a	a	h	h	a	a	a	h	a	h	h	a	h	h	a	a	h	a	h
AX-174200114	h	a	a	h	h	h	h	a	a	h	a	h	h	h	a	a	h	a	a	h	a	h	a	h	a	a	h	h	h	h	a	a	h	h	a	a	a	h	a	h	h	a	h	h	a	a	h	a	h
AX-174157782	h	a	a	h	h	h	h	a	a	h	a	h	h	h	a	a	h	a	a	h	a	h	a	h	a	a	h	h	h	h	a	a	h	h	a	a	a	h	a	h	h	a	h	h	a	a	h	a	h
AX-174211910	h	a	a	h	h	h	h	a	a	h	a	h	h	h	a	a	h	a	a	h	a	h	a	h	a	a	h	h	h	h	a	a	h	h	a	a	a	h	a	h	h	a	h	h	a	a	h	a	h
AX-174156049	h	a	a	a	h	h	h	a	a	h	h	h	h	h	a	a	h	a	a	h	a	h	a	h	a	a	h	h	h	h	a	a	h	h	h	a	a	h	a	h	h	a	h	h	a	a	a	a	a
AX-174208867	h	a	a	a	h	h	h	a	a	h	h	h	h	h	a	a	h	a	a	h	a	h	a	h	a	a	h	h	h	h	a	a	h	h	h	a	a	h	a	h	h	a	h	h	a	a	a	a	a
AX-174135113	h	a	a	a	h	h	h	a	a	h	h	h	h	h	a	a	h	a	a	h	a	h	a	h	a	a	h	h	h	h	a	a	h	h	h	a	a	h	a	h	h	a	h	h	a	a	a	a	a
AX-174171619	h	a	a	a	h	h	h	a	a	h	h	h	h	h	a	a	h	a	a	-	a	h	a	h	a	a	h	h	h	h	a	a	h	h	h	a	a	h	a	h	h	a	h	h	a	a	a	a	a
AX-174131541	h	a	a	a	h	h	h	a	a	h	h	h	a	h	a	a	h	a	a	h	a	h	a	h	a	a	h	h	h	h	a	h	h	h	h	a	a	h	a	h	h	a	h	h	a	a	a	a	a
AX-174169332	h	a	a	a	h	h	h	a	a	h	h	h	a	h	a	a	h	a	a	h	a	h	a	h	a	a	h	h	h	h	a	h	h	h	h	a	a	h	a	h	h	a	h	h	a	a	a	a	a
AX-174187565	h	a	a	a	h	h	h	a	a	h	h	h	a	h	h	a	h	a	a	h	a	h	a	h	a	a	h	h	h	h	a	h	h	h	h	a	a	h	a	h	h	a	h	h	a	a	a	a	a
AX-174162040	h	a	a	a	h	h	h	a	a	h	h	h	a	h	h	a	h	a	a	h	a	h	a	h	a	a	h	h	h	h	a	h	h	h	h	a	a	h	a	h	h	a	h	h	a	a	a	a	a
AX-174169530	h	a	a	a	h	h	h	a	h	h	h	h	a	h	h	a	h	a	a	h	a	h	a	h	a	a	h	h	h	h	a	h	h	h	h	a	a	h	a	h	h	a	a	h	a	a	a	a	a
AX-174180585	h	a	a	a	h	h	h	a	h	h	h	h	a	h	h	a	h	a	a	h	a	h	a	h	a	a	h	h	h	h	a	h	h	h	h	a	a	h	a	h	h	a	a	h	a	a	a	a	a
AX-115696244	h	a	a	a	h	h	h	a	h	h	h	h	a	h	h	a	h	a	a	h	h	h	a	h	a	a	h	h	h	h	a	h	h	h	h	a	a	h	a	h	h	a	a	h	a	a	a	a	a
AX-174150428	h	a	a	a	h	h	h	a	h	h	h	h	a	h	h	a	h	a	a	h	h	h	a	h	a	a	h	h	h	h	a	h	h	h	h	a	a	h	a	h	h	a	a	h	a	a	a	a	a
AX-174123273	h	a	a	a	h	h	h	a	h	h	h	h	a	h	h	a	h	a	a	h	h	h	a	h	a	a	h	h	h	h	a	h	h	h	h	a	a	h	a	h	h	a	a	h	a	a	a	a	a
AX-174129110	h	a	a	a	h	h	h	a	h	h	h	h	a	h	h	a	h	a	a	h	h	h	a	h	a	a	h	h	h	h	a	h	h	h	h	a	a	h	a	h	h	a	a	h	a	a	a	a	a
AX-174142640	h	a	a	a	h	h	h	a	h	h	h	h	a	h	h	a	h	a	a	h	h	h	a	h	a	a	h	h	h	h	a	h	h	h	h	a	a	h	a	h	h	a	a	h	a	a	a	a	a
AX-174144449	h	a	a	a	h	h	h	a	h	h	h	h	a	h	h	a	h	a	a	h	h	h	a	h	a	a	h	h	h	h	a	h	h	h	h	a	a	h	a	h	h	a	a	h	a	a	a	a	a
AX-174160537	h	a	a	a	h	h	h	a	h	h	h	h	a	h	h	a	h	a	a	h	h	h	a	h	a	a	h	h	h	h	a	h	h	h	h	a	a	h	a	h	h	a	a	h	a	a	a	a	a
AX-174133846	h	a	a	a	h	h	h	a	h	h	h	h	a	h	h	a	h	a	a	h	h	h	a	h	a	a	h	h	h	h	a	h	h	h	h	a	a	h	a	h	h	a	a	h	a	a	a	a	-
AX-174146734	h	a	a	a	h	h	h	a	h	h	h	h	a	h	h	a	h	a	a	h	h	h	a	h	a	a	h	h	h	h	a	h	h	h	h	a	a	h	a	h	h	a	a	h	a	a	a	a	a
AX-174180139	h	a	a	a	h	h	h	a	h	h	h	h	a	h	h	a	h	a	a	h	h	h	a	h	a	a	h	h	h	h	a	h	h	h	h	a	a	h	a	h	h	a	a	h	a	a	a	a	a
AX-174212298	h	a	a	a	h	h	h	a	h	h	h	h	a	h	h	a	h	a	a	h	h	h	a	h	a	a	h	h	h	h	a	h	h	h	h	a	a	h	a	h	h	a	a	h	a	a	a	a	a
AX-174175490	h	a	a	a	h	h	h	a	h	h	h	h	a	h	h	a	h	a	a	h	h	h	a	h	a	a	h	h	h	h	a	h	h	h	h	a	a	h	a	h	h	a	a	h	a	a	a	a	a
AX-174192657	h	a	a	a	h	h	h	a	h	h	h	h	a	h	h	a	h	a	a	h	h	h	a	h	a	a	h	h	h	h	a	h	h	h	h	a	a	h	a	h	h	a	a	h	a	a	a	a	a
AX-174214141	h	a	a	a	h	h	h	a	h	h	h	h	a	h	h	a	h	a	a	h	h	h	a	h	a	a	h	h	h	h	a	h	h	h	h	a	a	h	a	h	h	a	a	h	a	a	a	a	a
AX-174144982	h	a	a	a	h	h	h	a	h	h	h	h	a	h	h	a	h	a	a	-	h	h	a	h	a	a	h	a	h	h	a	h	h	h	h	a	a	h	a	h	h	a	a	h	a	a	a	a	a
AX-174172408	h	a	a	a	h	h	h	a	h	h	h	h	a	h	h	a	h	a	a	h	h	h	a	h	a	a	h	a	h	h	a	h	h	h	h	a	a	h	a	h	h	a	a	h	a	a	a	a	a
AX-174215677	h	a	a	a	h	h	h	a	h	h	h	h	a	h	h	a	h	a	a	h	h	h	a	h	a	a	h	a	h	h	a	h	h	h	h	a	a	h	a	h	h	a	a	h	a	a	a	a	a
AX-174186822	h	a	a	a	h	h	h	a	h	h	h	h	a	h	h	a	h	a	a	h	h	h	a	h	a	a	h	a	h	h	a	h	h	h	h	a	a	h	a	h	h	a	a	h	a	a	a	a	a
AX-174173160	h	a	a	a	h	h	h	a	h	h	h	h	a	h	h	a	h	a	a	h	h	h	a	h	a	a	h	a	h	h	a	h	h	h	h	a	a	h	a	h	h	a	a	h	a	a	a	a	a
AX-174155886	h	a	a	a	h	h	h	a	h	h	h	h	a	h	h	a	h	a	a	h	h	h	a	h	a	a	h	a	h	h	a	h	h	h	h	a	a	h	a	h	h	a	a	h	a	a	a	a	a
AX-115683349	h	a	a	a	h	h	h	a	h	h	h	h	a	h	h	a	h	a	a	h	h	h	a	h	a	a	h	a	h	h	a	h	h	h	h	a	a	h	a	h	h	a	a	h	a	a	a	a	a
AX-115716455	h	a	a	a	h	h	h	a	h	h	h	h	a	h	h	a	h	a	a	h	h	h	a	h	a	a	h	a	h	h	a	h	h	a	h	a	a	h	a	h	h	a	a	h	a	a	a	a	a
AX-174113261	h	a	a	a	h	h	h	a	h	h	h	h	a	h	h	a	h	h	a	h	h	h	a	h	a	a	h	a	h	h	a	h	h	a	h	a	a	h	a	h	h	a	a	h	h	a	a	a	a
AX-174115803	h	a	a	a	h	h	h	a	h	h	h	h	a	h	h	a	h	h	a	h	h	h	a	h	a	a	h	a	h	h	a	h	h	a	h	a	a	h	a	h	h	a	a	h	h	a	a	a	a
AX-174129591	h	a	a	a	h	h	h	a	h	h	h	h	a	h	h	a	h	h	a	h	h	h	a	h	a	a	h	a	h	h	a	h	h	a	h	a	a	h	a	h	h	a	a	h	h	a	a	a	a
AX-174122047	h	a	a	a	h	h	h	a	h	h	h	h	a	h	h	a	h	h	a	a	h	h	a	h	a	a	h	a	h	h	a	h	h	a	h	a	a	h	a	h	h	a	a	h	h	a	a	a	a
AX-174120130	h	a	a	a	h	h	h	a	h	h	h	h	a	h	h	a	h	h	a	a	h	h	a	h	a	a	h	a	h	h	a	h	h	a	h	a	a	h	a	h	h	a	a	h	h	a	a	a	a
AX-174155406	h	a	a	a	h	h	h	a	h	h	h	h	a	h	h	h	a	h	a	a	h	h	a	h	a	a	h	a	h	h	a	h	h	a	h	a	a	h	a	h	h	a	a	h	h	a	a	a	a
AX-174136455	h	a	a	a	h	h	h	a	h	h	h	h	a	h	h	h	a	h	a	a	h	h	a	h	a	a	h	a	h	h	a	h	h	a	h	a	a	h	a	h	h	a	a	h	h	a	a	a	a
AX-174129884	h	a	a	a	h	h	h	a	h	h	h	h	a	h	h	h	a	h	a	a	h	h	a	h	a	a	h	a	h	h	a	h	h	a	h	a	a	h	a	h	h	a	a	h	h	a	a	a	a
AX-174185395	h	a	a	a	h	h	h	a	h	h	h	h	a	h	h	h	a	h	a	a	h	h	a	h	a	a	h	a	h	h	a	h	h	a	h	a	a	h	a	h	h	a	a	h	h	a	a	a	a
AX-174196482	h	a	a	a	h	h	h	a	h	h	h	h	a	h	h	h	a	h	a	a	h	h	a	h	a	a	h	a	h	h	a	h	h	a	h	a	a	h	a	h	h	a	a	h	h	a	a	a	h
AX-174139589	h	a	a	a	h	h	h	a	h	h	h	h	a	h	h	h	a	h	a	a	h	h	a	h	a	a	h	a	h	h	a	h	h	a	h	a	a	h	a	h	h	a	a	h	h	a	a	a	h
AX-174148064	h	a	a	a	h	h	h	a	h	h	h	h	a	h	h	h	a	h	a	a	h	h	a	h	a	a	h	a	h	h	a	h	h	a	h	a	a	h	a	h	h	a	a	h	h	a	a	a	h
AX-174198856	h	a	a	a	h	h	h	a	h	h	h	h	a	h	h	h	a	h	a	a	h	h	a	h	a	a	h	a	h	h	a	h	h	a	h	a	a	h	a	h	h	a	a	h	h	a	a	a	h
AX-174123055	h	a	a	a	h	h	h	a	h	h	h	h	a	h	h	h	a	h	a	a	h	h	a	h	a	a	h	a	h	h	a	h	h	a	h	a	a	h	a	h	h	a	a	h	h	a	a	a	h
AX-174180919	h	a	a	a	h	h	h	a	h	h	h	h	a	h	h	h	a	h	a	a	h	h	a	h	a	a	h	a	a	h	a	h	h	a	h	a	a	h	a	h	h	h	a	h	h	h	a	a	h
AX-174162986	h	a	a	a	h	h	h	a	h	h	h	h	a	h	h	h	a	h	a	a	h	h	a	h	a	a	h	a	a	h	a	h	h	a	h	a	a	h	a	h	h	h	a	h	h	h	a	a	h
AX-174185176	h	a	a	a	h	h	h	a	h	h	h	h	a	h	h	h	a	h	a	a	h	h	a	h	a	a	h	a	a	h	a	h	h	a	h	a	a	h	a	h	h	a	a	h	h	h	a	a	h
AX-174198705	h	a	a	a	h	h	h	a	h	h	h	h	a	h	h	h	a	h	a	a	h	h	a	h	a	a	h	a	a	h	a	h	h	a	h	a	a	h	a	h	h	a	a	h	h	h	a	a	h
AX-174153392	h	a	a	a	h	h	h	a	h	h	h	h	a	h	h	h	a	h	a	a	h	h	a	h	a	a	h	a	a	h	a	h	h	a	h	a	a	h	a	h	h	a	a	h	h	h	a	a	h
AX-174187065	h	a	a	a	h	h	h	a	h	h	h	h	a	h	h	h	a	h	a	a	h	h	a	h	a	a	h	a	a	h	a	h	h	a	h	a	a	h	a	h	h	a	a	h	h	h	a	a	h
AX-115727663	h	a	a	a	h	h	h	a	h	h	h	h	a	h	h	h	a	h	a	a	h	h	a	h	a	a	h	a	a	h	a	h	h	a	h	a	a	h	a	h	h	a	a	h	h	h	a	a	h
AX-174129472	h	a	a	a	h	h	h	a	h	h	h	h	a	h	h	h	a	h	a	a	h	h	a	h	a	a	h	a	a	h	a	h	h	a	h	a	a	h	a	h	h	a	a	h	h	h	a	a	h
AX-174204731	h	a	a	a	h	h	h	a	h	h	h	h	a	h	h	h	a	h	a	a	h	h	a	h	a	a	h	a	a	h	a	h	h	a	h	a	a	h	a	h	h	a	a	h	h	h	a	a	h
AX-174182979	h	a	a	a	h	h	h	a	h	h	h	h	a	h	h	h	a	h	a	a	h	h	a	h	a	a	h	a	a	h	a	h	h	a	h	a	a	h	a	h	h	h	a	h	h	h	a	a	h
AX-174134300	h	a	a	a	h	h	h	a	h	h	h	h	a	h	h	h	a	h	a	a	h	h	a	h	a	a	h	a	a	h	a	h	h	a	h	a	a	h	a	h	h	h	a	h	h	h	a	a	h
AX-115702571	h	a	a	a	h	h	h	a	h	h	h	h	a	h	h	h	a	h	a	a	h	h	a	h	a	a	h	a	a	h	a	h	h	a	h	a	a	h	a	h	h	h	a	h	h	h	a	a	h
AX-174133608	h	a	h	a	h	h	h	a	h	h	h	h	a	h	h	h	a	h	a	a	h	h	a	h	a	a	h	a	a	h	a	h	h	a	h	a	a	h	a	h	h	h	a	h	h	h	a	a	h
AX-174195608	h	a	h	a	h	h	h	a	h	h	h	h	a	h	h	h	a	h	a	a	h	h	a	h	a	a	h	a	a	h	a	h	h	a	h	a	a	h	a	h	h	h	a	h	h	h	a	a	h
AX-115717851	h	a	h	a	h	h	h	a	h	h	h	h	a	h	h	h	a	h	a	a	h	h	a	h	a	a	h	a	a	h	a	h	h	a	h	a	a	h	a	h	h	h	a	h	h	h	a	a	h
AX-174149038	h	a	h	a	h	h	h	a	h	h	h	h	a	h	h	h	a	h	a	a	h	h	a	h	a	a	h	a	a	h	a	h	h	a	h	a	a	h	a	h	h	h	a	h	h	h	a	a	h
AX-174151378	a	h	h	a	a	h	h	h	h	a	a	h	a	a	h	h	a	a	h	h	a	h	h	h	h	h	h	h	h	a	a	h	h	a	h	a	a	a	a	h	h	h	h	h	a	h	a	h	h
AX-174147747	a	h	h	a	a	h	h	h	h	a	a	h	a	a	h	h	a	a	h	h	a	h	h	h	h	h	h	h	h	a	a	h	h	a	h	a	a	a	a	h	h	h	h	h	a	h	a	h	h
AX-115693254	a	h	h	a	a	h	h	h	h	a	a	h	a	a	h	h	a	a	h	h	a	h	h	h	h	h	h	h	h	a	a	h	h	a	h	a	a	a	a	h	h	h	h	h	a	h	a	h	h
AX-174124517	a	h	h	a	a	h	h	h	h	a	a	h	a	a	h	h	a	a	h	h	a	h	h	h	h	h	h	h	h	a	a	h	h	a	h	a	a	a	a	h	h	h	h	h	a	h	a	h	h
AX-174139627	a	h	h	a	a	h	h	h	h	a	a	h	a	a	h	h	a	a	h	h	a	h	h	h	h	h	h	h	h	a	a	h	h	a	h	a	a	a	a	h	h	h	h	h	a	h	a	h	h
AX-174201832	a	h	h	a	a	h	h	h	h	a	a	h	a	a	h	h	a	a	h	h	a	h	h	h	h	h	h	h	h	a	a	h	h	a	h	a	a	a	a	h	h	h	h	h	a	h	a	h	h
AX-116813701	a	h	h	a	a	h	h	h	h	a	a	h	a	a	h	h	a	a	h	h	a	h	h	h	h	h	h	h	h	a	a	h	h	a	h	a	a	a	a	h	h	h	h	h	a	h	a	h	h
AX-115716686	a	h	h	a	a	h	h	h	h	a	a	h	a	h	h	h	a	a	h	h	a	h	h	a	h	h	h	h	h	a	a	h	h	a	h	a	a	a	a	h	h	h	h	h	a	h	a	h	h
AX-174196861	a	h	h	a	a	h	h	h	h	a	a	h	a	h	h	h	a	a	h	h	a	h	h	a	h	h	h	h	h	a	a	h	h	a	h	a	a	a	a	h	h	h	h	h	a	h	a	h	h
AX-115667803	a	h	h	a	a	h	h	h	h	a	a	h	a	h	h	h	a	a	h	h	a	h	h	a	h	h	h	h	h	a	a	h	h	a	h	a	a	a	a	h	h	h	h	h	a	h	a	h	h
AX-115698996	a	h	h	a	a	h	h	h	h	a	a	h	a	h	h	h	a	a	h	h	a	h	h	a	h	h	h	h	h	a	a	h	h	a	h	a	a	a	a	h	h	h	h	h	a	h	a	h	h
AX-174205673	a	h	h	a	a	h	h	h	h	a	a	h	a	h	h	h	a	a	h	h	a	h	h	a	h	h	h	h	h	a	a	h	h	a	h	a	a	a	a	h	h	h	h	h	a	h	a	h	h
AX-174185672	a	h	h	a	a	h	h	h	h	a	a	h	a	h	h	h	a	a	h	h	a	h	h	a	h	h	h	h	h	a	a	h	h	a	h	a	a	a	a	h	h	h	h	h	a	h	a	h	h
AX-174133224	a	h	h	a	a	h	h	h	h	a	a	h	a	h	h	h	a	a	h	h	a	h	h	a	h	h	h	h	h	a	a	h	h	a	h	a	a	a	a	h	h	h	h	h	a	h	a	h	h
AX-174170920	a	h	h	a	a	h	h	h	h	a	a	h	a	h	h	h	a	a	h	h	a	h	h	a	h	h	h	h	h	a	a	h	h	a	h	a	a	a	a	h	h	h	h	h	a	h	a	h	h
AX-174187680	a	h	h	a	a	h	h	h	h	a	a	h	a	h	h	h	a	a	h	h	a	h	h	a	h	h	h	h	h	a	a	h	h	h	h	a	a	a	a	h	h	h	h	h	a	h	a	h	h
AX-174139338	a	h	h	a	a	h	h	h	h	a	a	h	a	h	h	h	a	a	h	h	a	h	h	a	h	h	h	h	h	a	a	h	h	h	h	a	a	a	a	h	h	h	h	h	a	h	a	h	h
AX-174185055	a	h	h	a	a	h	h	h	h	a	a	h	a	h	h	h	a	a	h	h	a	h	h	a	h	h	h	h	h	a	a	h	h	h	h	a	a	a	a	h	h	h	h	h	a	h	a	h	h
AX-174145360	a	h	h	a	h	h	h	h	h	a	a	h	a	h	h	h	a	a	h	h	a	h	h	a	h	h	h	h	h	a	a	h	h	h	h	h	a	a	a	h	h	h	h	h	a	h	a	h	h
AX-115693273	a	h	h	a	h	h	h	h	h	a	a	h	a	h	h	h	a	a	h	h	a	h	h	a	h	h	h	h	h	a	a	h	h	h	h	h	a	a	a	h	h	h	h	h	a	h	a	h	h
AX-174116295	a	h	h	a	h	h	h	h	h	a	a	h	a	h	h	h	a	a	h	h	a	h	h	a	h	h	h	h	h	a	a	h	h	h	h	h	a	a	a	h	h	h	h	h	a	h	a	h	h
AX-115708017	a	h	h	a	h	h	h	h	h	a	a	h	a	h	h	h	a	a	h	h	a	h	h	a	h	h	h	h	h	a	a	h	h	h	h	h	a	a	a	h	h	h	h	h	a	h	a	h	h
AX-174123308	a	h	h	a	h	h	h	h	h	a	a	h	a	h	h	h	a	a	h	h	a	h	h	a	h	h	h	h	h	a	a	h	h	h	h	h	a	a	a	h	h	h	h	h	a	h	a	h	h
AX-174154597	a	h	h	a	h	h	h	h	h	a	a	h	a	h	h	h	a	a	h	h	a	h	h	a	h	h	h	h	h	a	a	h	h	h	h	h	a	a	a	h	h	h	h	h	a	h	a	h	h
AX-174116592	a	h	h	a	h	h	h	h	h	a	a	h	a	h	h	h	a	a	h	h	a	h	h	a	h	h	h	h	h	a	a	h	h	h	h	h	h	a	a	h	h	h	h	h	a	h	a	h	h
AX-174176477	a	h	h	a	h	h	h	h	h	a	a	h	a	h	h	h	a	a	h	-	a	h	h	a	h	h	h	h	h	a	a	h	h	h	h	h	h	a	a	h	h	h	h	h	a	h	a	h	h
AX-115694229	a	h	h	a	h	h	h	h	h	a	a	h	a	h	h	h	a	a	h	h	a	h	h	a	h	h	h	h	h	a	a	h	h	h	h	h	h	a	a	h	h	h	h	h	a	h	a	h	h
AX-174132283	a	h	h	a	h	h	h	h	h	a	a	h	a	a	h	h	a	a	h	h	a	h	h	a	h	h	h	h	h	a	a	h	h	h	h	h	h	a	a	h	h	h	h	h	a	h	a	h	h
AX-115729701	a	a	h	a	h	h	h	h	h	a	a	h	a	a	h	h	a	a	h	h	a	h	h	a	h	h	h	h	h	a	a	h	h	h	h	h	h	a	a	h	h	h	h	h	a	h	a	h	h
AX-174203784	a	a	h	h	h	h	h	h	h	a	a	h	a	a	h	h	a	a	h	h	a	h	h	a	h	h	h	h	h	a	a	h	h	h	h	h	h	a	a	h	h	h	h	h	h	h	a	h	h
AX-174145124	a	a	h	h	h	h	h	h	h	a	a	h	a	a	h	h	a	a	h	h	a	h	h	a	h	h	h	h	h	a	a	h	h	h	h	h	h	a	a	h	h	h	h	h	h	h	a	h	h
AX-174180333	a	a	h	h	h	h	h	h	h	a	a	h	a	a	h	h	a	a	h	h	a	h	h	a	h	h	h	h	h	a	a	h	h	h	h	h	h	a	a	h	h	h	h	h	h	h	a	h	h
AX-174150686	a	a	h	h	h	h	h	h	h	a	a	h	a	a	h	h	a	a	h	h	a	h	h	a	h	h	h	h	h	a	a	h	h	h	h	h	h	a	a	a	h	h	h	h	h	h	a	h	h
AX-115718188	a	a	h	h	h	h	h	h	h	a	a	h	a	a	h	h	a	a	h	h	a	h	h	a	h	h	h	h	h	a	a	h	h	h	h	h	h	a	a	a	h	h	h	h	h	h	a	h	h
AX-174164739	a	a	h	h	h	h	h	h	h	a	a	h	a	a	h	h	a	a	h	h	a	h	h	a	h	h	h	h	h	a	a	h	h	h	h	h	h	a	a	a	h	h	h	h	h	h	a	h	h
AX-174177768	a	a	h	h	h	h	h	h	h	a	a	h	a	a	h	h	a	a	h	h	a	h	h	a	h	h	h	h	h	a	a	h	h	h	h	h	h	a	a	a	h	h	h	h	h	h	a	h	h
AX-174199344	a	a	h	h	h	h	h	h	h	a	a	h	a	a	h	h	a	a	h	h	a	h	h	a	h	h	h	h	h	a	a	h	h	h	h	h	h	a	a	a	h	h	h	h	h	h	a	h	h
AX-116813045	a	a	h	h	h	h	h	h	h	a	a	h	a	a	h	h	a	a	h	h	a	h	h	a	h	h	h	h	h	a	a	h	h	h	h	h	h	a	a	a	h	h	h	h	h	h	a	h	h
AX-174149653	a	a	h	h	h	h	h	h	h	a	a	h	a	a	h	h	a	a	h	h	a	h	h	a	h	h	h	h	h	a	a	h	h	h	h	h	h	a	a	a	h	h	h	h	h	h	a	h	h
AX-174163612	a	a	h	h	h	h	h	h	h	a	a	h	a	a	h	h	a	a	h	h	a	h	h	a	h	h	h	h	h	a	a	h	h	h	h	h	h	a	a	a	h	h	h	h	h	h	a	h	h
AX-174112342	a	a	h	h	h	h	h	h	h	a	a	h	a	a	h	h	a	a	h	h	a	h	h	a	h	h	h	h	h	a	a	h	h	h	h	h	h	a	a	a	h	h	h	h	h	h	a	h	h
AX-174133271	a	a	h	h	h	h	h	h	h	a	a	h	a	a	h	h	a	a	h	h	a	h	h	a	h	h	h	h	h	a	a	h	h	h	h	h	h	a	a	a	h	h	h	h	h	h	a	h	h
AX-174141741	a	a	h	h	h	h	h	h	h	a	a	h	a	a	h	h	a	a	h	h	a	h	h	a	h	h	h	h	h	a	a	h	h	h	h	h	h	a	a	a	h	h	h	h	h	h	a	h	h
AX-174182915	a	a	h	h	h	h	h	h	h	a	a	h	a	a	h	h	a	a	h	h	a	h	h	a	h	h	h	h	h	a	a	h	h	h	h	h	h	a	a	a	h	h	h	h	h	h	a	h	h
AX-174184050	a	a	h	h	h	h	h	h	h	a	a	h	a	a	h	h	a	a	h	h	a	h	h	a	h	h	h	h	h	a	a	h	h	h	h	h	h	a	a	a	h	h	h	h	h	h	a	h	h
AX-115714188	a	a	h	h	h	h	h	h	h	a	a	h	a	a	h	h	a	a	h	h	a	h	h	a	h	h	h	h	h	a	a	h	h	h	h	h	h	a	a	a	h	h	h	h	h	h	a	h	h
AX-174155068	a	a	h	h	h	h	h	h	h	a	a	h	a	a	h	h	a	a	h	h	a	h	h	a	h	h	h	h	h	a	a	h	h	h	h	h	h	a	a	a	h	h	h	h	h	h	a	h	h
AX-174202997	a	a	h	h	h	h	h	h	h	a	a	h	a	a	h	h	a	a	h	h	a	h	h	a	h	h	h	h	h	a	a	h	h	h	h	h	h	a	a	a	h	h	h	h	h	h	a	h	h
AX-174197139	a	a	h	h	h	h	h	h	h	a	a	h	a	a	h	h	a	a	h	h	a	h	h	a	h	h	h	h	h	a	a	h	h	h	h	h	h	a	a	a	h	h	h	h	h	h	a	h	h
AX-174166905	a	a	h	h	h	h	h	h	h	a	a	h	a	a	h	h	a	a	h	h	a	h	h	a	h	h	h	h	h	a	a	h	h	h	h	h	h	a	a	a	h	h	h	h	h	h	a	h	h
AX-174191449	a	a	h	h	h	h	h	h	a	a	a	h	a	a	h	h	a	a	h	h	a	h	h	a	h	h	h	h	h	h	a	h	h	h	h	h	h	a	h	a	h	h	h	h	h	h	a	h	h
AX-174197734	a	a	h	h	h	h	h	h	a	a	a	h	a	a	h	h	a	a	h	h	a	h	h	a	h	h	h	h	h	h	a	h	h	h	h	h	h	a	h	a	h	h	h	h	h	h	a	h	h
AX-174191429	a	a	h	h	h	h	h	h	a	a	a	h	a	a	h	h	a	a	h	h	a	h	h	a	h	h	h	h	h	h	a	h	h	h	h	h	h	a	h	a	h	h	h	h	h	h	a	h	h
AX-174177327	a	a	h	h	h	h	h	h	a	a	a	h	a	a	h	h	a	a	h	h	a	h	h	a	h	h	h	h	h	h	a	h	h	h	h	h	h	a	h	a	h	h	h	h	h	h	a	h	h
AX-174130938	a	a	h	h	h	a	h	h	a	a	a	h	a	a	h	h	a	a	h	h	a	h	h	a	h	h	h	h	h	h	a	h	h	h	h	h	h	a	h	a	h	h	a	h	h	h	a	h	h
AX-174161225	a	a	h	h	h	a	h	h	a	a	a	h	a	a	h	h	a	a	h	h	a	h	h	a	h	h	h	h	h	h	a	h	h	h	h	h	h	a	h	a	h	h	a	h	h	h	a	h	h
AX-174172462	a	a	h	h	h	a	h	h	a	a	a	h	a	a	h	h	a	a	h	a	a	h	h	a	h	h	h	h	h	h	a	h	h	h	a	h	h	a	h	a	h	h	a	h	h	h	a	h	h
AX-115727018	a	a	h	h	h	a	h	h	a	a	a	h	a	a	h	h	a	a	h	a	a	h	h	a	h	h	h	h	h	h	a	h	h	h	a	h	h	a	h	a	h	h	a	h	h	h	a	h	h
AX-174197926	a	a	h	h	h	a	h	h	a	a	a	h	a	a	h	h	a	a	h	a	a	h	h	a	h	h	h	h	h	h	a	h	h	h	a	h	h	a	h	a	h	h	a	h	h	h	a	h	h
AX-174196326	a	a	h	h	h	a	h	h	a	a	a	h	a	a	h	a	a	a	h	a	a	h	h	a	h	h	h	h	h	h	a	h	h	h	a	h	h	a	h	a	h	h	a	h	a	h	a	h	h
AX-174180894	a	a	h	h	h	a	h	h	a	a	a	h	a	a	h	a	a	a	h	a	a	h	h	a	h	h	h	h	h	h	a	h	h	h	a	h	h	a	h	a	h	h	a	h	a	h	h	h	a
AX-174165494	a	a	h	h	h	a	h	h	a	h	a	h	a	a	h	a	a	a	h	a	a	h	h	h	h	h	h	h	h	h	a	h	h	h	a	h	h	a	h	a	h	h	a	h	a	h	h	a	a
AX-115710220	a	a	h	h	h	a	h	h	a	h	a	h	a	a	h	a	a	a	h	a	a	h	h	h	h	h	h	h	h	h	a	h	h	h	a	h	h	a	h	a	h	h	a	h	a	h	h	a	a
AX-115696700	a	a	h	h	h	a	h	h	a	h	a	h	a	a	h	a	a	a	h	a	a	h	h	h	h	h	h	h	h	h	a	h	h	h	a	h	h	a	h	a	h	h	a	h	a	h	h	a	a
AX-115678910	a	a	h	h	h	a	h	h	a	h	h	h	a	a	h	a	a	a	h	a	a	h	h	h	h	h	h	a	h	h	a	h	h	h	a	h	h	a	h	a	h	h	a	h	a	h	h	a	a
AX-174130359	a	a	h	h	h	a	h	h	a	h	h	h	a	a	h	a	a	a	h	a	a	h	h	h	h	h	h	a	h	h	a	h	h	h	a	h	h	a	h	a	h	h	a	h	a	h	h	a	a
AX-174171523	a	a	h	h	h	a	h	h	a	h	h	h	a	a	h	a	a	a	h	a	a	h	h	h	h	h	h	a	h	h	a	h	h	h	a	h	h	a	h	a	h	h	a	h	a	h	h	a	a
AX-174114411	a	a	h	h	h	a	h	h	a	h	h	h	a	a	h	a	a	a	h	a	a	h	h	h	h	h	h	a	h	h	a	h	h	h	a	h	h	a	h	a	h	h	a	h	a	h	h	a	a
AX-115709912	a	a	h	h	h	a	h	h	a	h	h	h	a	a	h	a	a	a	h	a	a	h	h	h	a	h	h	a	h	h	a	h	h	h	a	h	h	a	h	a	h	h	a	h	a	h	h	a	a
AX-174211431	a	a	h	h	h	a	h	h	a	h	h	h	a	a	h	a	a	a	h	a	a	h	h	h	a	h	h	a	h	h	a	h	h	h	a	h	h	a	h	a	h	h	a	h	a	h	h	a	a
AX-174213963	a	a	h	h	h	a	h	h	a	h	h	h	a	a	h	a	a	a	h	a	a	h	h	h	a	h	h	a	h	h	a	h	h	h	a	h	h	a	h	a	h	h	a	h	a	h	h	a	a
AX-115711227	a	a	h	h	h	a	h	h	a	h	h	h	a	a	h	a	a	a	h	a	a	h	h	h	a	h	h	a	h	h	a	h	h	h	a	h	h	a	h	a	h	h	a	h	a	h	h	a	a
AX-174189005	a	a	h	h	h	a	h	h	a	h	h	h	a	a	h	a	a	a	h	a	a	h	h	h	a	h	h	a	h	h	a	h	h	h	a	h	h	a	h	a	h	h	a	h	a	h	h	a	a
AX-174199719	a	a	h	h	h	a	h	h	a	h	h	h	a	a	h	a	a	a	h	a	a	h	h	h	a	h	h	a	h	h	a	h	h	h	a	h	h	a	h	a	h	h	a	h	a	h	h	a	a
AX-174174131	a	a	h	h	h	a	h	h	a	h	h	h	a	a	h	a	a	a	h	a	a	h	h	h	a	h	h	a	h	h	a	h	h	h	a	h	h	a	h	a	h	h	a	h	a	h	h	a	a
AX-174165025	a	a	h	h	h	a	h	h	a	h	h	h	a	a	h	a	a	a	h	a	a	h	h	h	a	h	h	a	h	h	a	h	h	h	a	h	h	a	h	a	h	h	a	h	a	h	h	a	a
AX-174211005	a	a	h	h	h	a	h	h	a	h	h	h	a	a	h	a	a	a	h	a	a	h	h	h	a	h	h	a	h	h	a	h	h	h	a	h	h	a	h	a	h	h	a	h	a	h	h	a	a
AX-174138768	a	h	h	h	h	a	h	h	a	h	h	h	a	a	h	a	a	a	h	a	a	h	h	h	a	h	h	a	h	h	a	h	a	h	a	h	h	a	h	a	h	h	a	h	a	h	h	a	a
AX-115717857	a	h	h	h	h	a	h	h	a	h	h	h	a	a	h	a	a	a	h	a	a	h	h	h	a	h	h	a	h	h	a	h	a	h	a	h	h	a	h	a	h	h	a	h	a	h	h	a	a
AX-174185760	a	h	h	h	h	a	h	h	a	h	h	h	a	a	h	a	a	a	a	a	a	h	h	h	a	h	h	a	h	h	a	h	a	h	a	h	h	a	h	a	h	a	a	h	a	h	h	a	a
AX-174175424	a	h	h	h	h	a	h	h	a	h	h	h	a	a	h	a	a	a	a	a	a	h	h	h	a	h	h	a	h	h	a	h	a	h	a	h	h	a	h	a	h	h	a	h	a	h	h	a	a
AX-115687770	a	h	h	h	h	a	h	h	a	h	h	h	a	a	h	a	a	a	a	a	a	h	h	h	a	h	h	a	h	h	a	h	a	h	a	h	h	a	h	a	h	h	a	h	a	h	h	a	a
AX-174214027	a	h	h	h	h	a	h	h	a	h	h	h	a	a	h	a	a	a	a	a	a	h	h	h	a	h	h	a	h	h	a	h	a	h	a	h	h	a	h	a	h	h	a	h	a	h	h	a	a
AX-174136037	a	h	h	h	h	a	h	h	a	h	h	h	a	a	h	a	a	a	a	a	a	h	h	h	a	h	a	a	h	h	a	h	a	h	a	h	h	a	h	a	h	h	a	h	a	h	h	a	a
AX-174139005	a	h	h	h	h	a	h	h	a	h	h	h	a	a	h	a	a	a	a	a	a	h	h	h	a	h	a	a	h	h	a	h	a	h	a	h	h	a	h	a	h	h	a	h	a	h	h	a	a
AX-174127282	a	h	h	h	h	a	h	h	a	h	h	h	a	a	h	a	a	a	a	a	a	h	h	h	a	h	a	a	h	h	a	a	a	h	a	h	h	a	h	a	h	h	a	h	a	h	h	a	a
AX-115699066	a	h	h	h	h	a	h	h	a	h	h	h	a	a	h	a	a	a	a	a	a	h	h	h	a	h	a	a	h	h	a	a	a	h	a	h	h	a	h	a	h	h	a	h	a	h	h	a	a
AX-174151406	a	h	h	h	h	a	h	h	a	h	h	h	a	a	h	a	a	a	a	a	a	h	h	h	a	h	a	a	h	h	a	a	a	h	a	h	h	a	h	a	h	h	a	h	a	h	h	a	a
AX-115681891	a	h	h	h	h	a	h	h	a	h	h	h	a	a	h	a	a	a	a	a	a	h	h	h	a	h	a	a	h	h	a	a	a	h	a	h	h	a	h	a	h	h	a	h	a	h	h	a	a
AX-115702448	a	h	h	h	h	a	h	h	a	h	h	h	a	a	h	a	a	a	a	a	a	h	h	h	a	h	a	a	h	h	a	a	a	h	a	h	h	a	h	a	h	h	a	h	a	h	h	a	a
AX-115725623	a	h	h	h	h	a	h	h	a	h	h	h	a	a	h	a	a	a	a	a	a	h	h	h	a	h	a	a	h	h	a	a	a	h	a	h	h	a	h	a	h	h	a	h	a	h	h	a	a
AX-174118404	a	h	h	h	h	a	h	h	a	h	h	h	a	a	h	a	a	a	a	a	a	h	h	h	a	h	a	a	h	h	a	a	a	h	a	h	h	a	h	a	h	h	a	h	a	h	h	a	a
AX-174127284	a	h	h	h	h	a	h	h	a	h	h	h	a	a	h	a	a	a	a	a	a	h	h	h	a	h	a	a	h	h	a	a	a	h	a	h	h	a	h	a	h	h	a	h	a	h	h	a	a
AX-174137916	a	h	h	h	h	a	h	h	a	h	h	h	a	a	h	a	a	a	a	a	a	h	h	h	a	h	a	a	h	h	a	a	a	h	a	h	h	a	h	a	h	h	a	h	a	h	h	a	a
AX-174142180	a	h	h	h	h	a	h	h	a	h	h	h	a	a	h	a	a	a	a	a	a	h	h	h	a	h	a	a	h	h	a	a	a	h	a	h	h	a	h	a	h	h	a	h	a	h	h	a	a
AX-174187587	a	h	h	h	h	a	h	h	a	h	h	h	a	a	h	a	a	a	a	a	a	h	h	h	a	h	a	a	h	h	a	a	a	h	a	h	h	a	h	a	h	h	a	h	a	h	h	a	a
AX-174177147	a	h	h	h	h	a	h	h	a	h	h	h	a	a	h	a	a	a	a	a	a	h	h	h	a	h	a	a	h	h	a	a	a	h	a	h	h	a	h	a	h	h	a	h	a	h	h	a	a
AX-115692182	a	h	h	h	h	a	h	h	a	h	h	h	a	a	h	a	a	a	a	a	a	h	h	h	a	h	a	a	h	h	a	a	a	h	a	h	h	a	h	a	h	h	a	h	a	h	h	a	a
AX-115690175	a	h	h	h	h	a	h	h	a	h	h	h	a	a	h	a	a	a	a	a	a	h	h	h	a	h	a	a	h	h	a	a	a	h	a	h	h	a	h	a	h	h	a	h	a	h	h	a	a
AX-153648432	a	h	h	h	h	a	h	h	a	h	h	h	a	a	h	a	a	a	a	a	a	h	h	h	a	h	a	a	h	h	a	a	a	h	a	h	h	a	h	a	h	h	a	h	a	h	h	a	a
AX-174113072	a	h	h	h	h	a	h	h	a	h	h	h	a	a	h	a	a	a	a	a	a	h	h	h	a	h	a	a	h	h	a	a	a	h	a	h	h	a	h	a	h	h	a	h	a	h	h	a	a
AX-174117943	a	h	h	h	h	a	h	h	a	h	h	h	a	a	h	a	a	a	a	a	a	h	h	h	a	h	a	a	h	h	a	a	a	h	a	h	h	a	h	a	h	h	a	h	a	h	h	a	a
AX-174122428	a	h	h	h	h	a	h	h	a	h	h	h	a	a	h	a	a	a	a	a	a	h	h	h	a	h	a	a	h	h	a	a	a	h	a	h	h	a	h	a	h	h	a	h	a	h	h	a	a
AX-174124693	a	h	h	h	h	a	h	h	a	h	h	h	a	a	h	a	a	a	a	a	a	h	h	h	a	h	a	a	h	h	a	a	a	h	a	h	h	a	h	a	h	h	a	h	a	h	h	a	a
AX-174131153	a	h	h	h	h	a	h	h	a	h	h	h	a	a	h	a	a	a	a	a	a	h	h	h	a	h	a	a	h	h	a	a	a	h	a	h	h	a	h	a	h	h	a	h	a	h	h	a	a
AX-174208394	a	h	h	h	h	a	h	h	a	h	h	h	a	a	h	a	a	a	a	a	a	h	h	h	a	h	a	a	h	h	a	a	a	h	a	h	h	a	h	a	h	h	a	h	a	h	h	a	a
AX-115693391	a	h	h	h	h	a	h	h	a	h	h	h	a	a	h	a	a	a	a	a	a	h	h	h	a	h	a	a	h	h	a	a	a	h	a	h	h	a	h	a	h	h	a	h	a	h	h	a	a
AX-174113821	a	h	h	h	h	a	h	h	a	h	h	h	a	a	h	a	a	a	a	a	a	h	h	h	a	h	a	a	h	h	a	a	a	h	a	h	h	a	h	a	h	h	a	h	a	h	h	a	a
AX-174118453	a	h	h	h	h	a	h	h	a	h	h	h	a	a	h	a	a	a	a	a	a	h	h	h	a	h	a	a	h	h	a	a	a	h	a	h	h	a	h	a	h	h	a	h	a	h	h	a	a
AX-174120280	a	h	h	h	h	a	h	h	a	h	h	h	a	a	h	a	a	a	a	a	a	h	h	h	a	h	a	a	h	h	a	a	a	h	a	h	h	a	h	a	h	h	a	h	a	h	h	a	a
AX-174128508	a	h	h	h	h	a	h	h	a	h	h	h	a	a	h	a	a	a	a	a	a	h	h	h	a	h	a	a	h	h	a	a	a	h	a	h	h	a	h	a	h	h	a	h	a	h	h	a	a
AX-174159599	a	h	h	h	h	a	h	h	a	h	h	h	a	a	h	a	a	a	a	a	a	h	h	h	a	h	a	a	h	h	a	a	a	h	a	h	h	a	h	a	h	h	a	h	a	h	h	a	a
AX-174165810	a	h	h	h	h	a	h	h	a	h	h	h	a	a	h	a	a	a	a	a	a	h	h	h	a	h	a	a	h	h	a	a	a	h	a	h	h	a	h	a	h	h	a	h	a	h	h	a	a
AX-174191675	a	h	h	h	h	a	h	h	a	h	h	h	a	a	h	a	a	a	a	a	a	h	h	h	a	h	a	a	h	h	a	a	a	h	a	h	h	a	h	a	h	h	a	h	a	h	h	a	a
AX-115710498	a	h	h	h	h	a	h	h	a	h	h	h	a	a	h	a	a	a	a	a	a	h	h	h	a	h	a	a	h	h	a	a	a	h	a	h	h	a	h	a	h	h	a	h	a	h	h	a	a
AX-174117098	a	h	h	h	h	a	h	h	a	h	h	h	a	a	h	a	a	a	a	a	a	h	h	h	a	h	a	a	h	h	a	a	a	h	a	h	a	a	h	a	h	h	a	h	a	h	h	a	a
AX-174174031	a	h	h	h	h	a	h	h	a	h	h	h	a	a	h	a	a	a	a	a	a	h	h	h	a	h	a	a	h	h	a	a	a	h	a	h	a	a	h	a	h	h	a	h	a	h	h	a	a
AX-174191668	a	h	h	h	h	a	h	h	a	h	h	h	a	a	h	a	a	a	a	a	a	h	h	h	a	h	a	a	h	h	a	a	a	h	a	h	a	a	h	a	h	h	a	h	a	h	h	a	a
AX-115690133	a	h	h	h	h	a	h	h	a	h	h	h	a	a	h	a	a	a	a	a	a	h	h	h	a	h	a	a	h	h	a	a	a	h	a	h	a	a	h	a	h	h	a	h	a	h	h	a	a
AX-174185762	a	h	h	h	h	a	h	h	a	h	h	h	a	a	h	a	a	a	a	a	a	h	h	h	a	h	a	a	h	h	a	a	a	h	a	h	a	a	h	a	h	h	a	h	a	h	h	a	a
AX-174176434	a	h	h	h	h	a	h	h	a	h	h	h	a	a	h	a	a	a	a	a	a	h	h	h	a	h	a	a	h	h	a	a	a	h	a	h	a	a	h	a	h	h	a	h	a	h	h	a	a
AX-174205214	a	h	h	h	h	a	h	h	a	h	h	h	a	a	h	a	a	a	a	a	a	h	h	h	a	h	a	a	h	h	a	a	a	a	a	h	a	a	h	a	h	h	a	h	a	h	h	a	a
AX-115701296	a	h	h	h	h	a	h	h	a	h	h	h	a	a	h	a	a	a	a	a	a	h	h	h	a	h	a	a	h	h	a	a	a	a	a	h	a	a	h	a	h	h	a	h	a	h	h	a	a
AX-174177214	a	h	h	h	h	a	h	h	a	h	h	h	a	a	h	a	a	a	a	a	a	h	h	h	a	h	a	a	h	h	a	a	a	a	a	h	a	a	h	a	h	h	a	h	a	h	h	a	a
AX-174208458	a	h	h	h	h	a	h	h	a	h	h	h	a	a	h	a	a	a	a	a	a	h	h	h	a	h	a	a	h	h	a	a	a	a	a	h	a	a	h	a	h	h	a	h	a	h	h	a	a
AX-174209836	a	h	h	h	h	a	h	h	a	h	h	h	a	a	h	a	a	a	a	a	a	h	h	h	a	h	a	a	h	h	a	a	a	a	a	h	a	a	h	a	h	h	a	h	a	h	h	a	a
AX-174130074	a	h	h	h	h	a	h	h	a	h	h	h	a	a	h	a	a	a	a	a	a	h	h	h	a	h	a	a	h	h	a	a	a	a	a	h	a	a	h	a	h	h	a	h	a	h	h	a	a
AX-174143127	a	h	h	h	h	a	h	h	a	h	h	h	a	a	h	a	a	a	a	a	a	h	h	h	a	h	a	a	h	h	a	a	a	a	a	h	a	a	h	a	h	h	a	h	a	h	h	a	a
AX-115676367	h	h	h	h	h	a	h	h	a	h	h	h	a	a	h	a	a	a	a	a	a	h	h	h	a	h	a	a	h	h	a	a	a	a	a	h	a	a	h	a	h	h	a	h	a	h	h	a	a
AX-174199631	h	h	h	h	h	a	h	h	a	h	h	h	a	a	h	a	a	a	a	a	a	h	h	h	a	h	a	a	h	h	a	a	a	a	a	h	a	a	h	a	h	h	a	h	a	h	h	a	a
AX-174181099	h	h	h	h	h	a	h	h	a	h	h	h	a	a	h	a	a	a	a	a	a	h	h	h	a	h	a	a	h	h	a	a	a	a	a	h	a	a	h	a	h	h	a	h	h	h	a	a	a
AX-174191650	h	h	h	h	h	a	h	h	a	h	h	h	a	a	h	a	a	a	a	a	a	h	h	h	a	h	a	a	h	h	a	a	a	a	a	h	a	a	h	a	h	h	a	h	h	h	a	a	a
AX-174174098	h	h	h	h	h	a	h	h	a	h	h	h	a	a	h	a	a	a	a	a	a	h	a	h	a	h	a	a	h	h	a	a	a	a	a	h	a	a	h	a	h	h	a	h	h	h	a	a	a
AX-174144380	h	h	h	h	h	a	h	h	a	h	h	h	a	a	h	h	a	a	a	a	a	h	a	h	a	h	a	a	h	h	a	a	a	a	h	h	a	a	h	a	h	h	a	h	h	h	a	a	a
AX-174176621	h	h	h	h	h	a	h	h	a	h	h	h	a	a	h	h	a	a	a	a	a	h	a	h	a	h	a	a	h	h	a	a	a	a	h	h	a	a	h	a	h	h	a	h	h	h	a	a	a
AX-174178576	h	h	h	h	h	a	h	h	a	h	h	h	a	a	h	h	a	a	a	a	a	h	a	h	a	h	a	a	h	h	a	a	a	a	h	h	a	a	h	a	h	h	a	h	h	h	a	a	a
AX-174181186	h	h	h	h	h	a	h	h	a	h	h	h	a	a	h	h	a	a	a	a	a	h	a	h	a	h	a	a	h	h	a	a	a	a	h	h	a	a	h	a	h	h	a	h	h	h	a	a	a
AX-174206238	h	h	h	h	h	a	h	h	a	h	h	h	a	a	h	h	a	a	a	a	a	h	a	h	a	h	a	a	h	h	a	a	a	a	h	h	a	a	h	a	h	h	a	h	h	h	a	a	a
AX-174183005	h	h	h	h	h	a	h	h	a	h	h	h	a	a	h	h	a	a	a	a	a	h	a	h	a	h	a	a	h	h	a	a	a	a	h	h	a	h	h	a	h	h	a	h	h	h	a	a	a
AX-174125866	h	h	h	h	h	a	h	h	a	h	h	h	h	a	h	h	a	a	a	a	a	h	a	h	a	h	a	a	h	h	a	a	a	a	h	h	a	a	a	a	h	h	a	h	h	h	a	a	a
AX-174169174	h	h	h	h	h	a	h	h	a	h	h	h	h	a	h	h	a	a	a	a	a	h	a	h	a	h	a	a	h	h	a	a	a	a	h	h	a	a	h	a	h	h	a	h	h	h	a	a	a
AX-153642112	h	h	h	h	h	a	h	h	a	h	h	h	h	a	h	h	a	a	a	a	a	h	a	a	a	h	a	a	h	h	a	a	a	a	h	h	a	a	a	a	h	h	a	h	h	h	a	a	a
AX-174213994	h	h	h	a	h	a	h	h	a	h	h	h	h	h	h	h	a	a	a	a	a	h	a	a	a	h	h	a	h	h	a	a	a	a	h	h	a	a	a	a	h	h	a	h	h	a	a	a	a
AX-174115049	h	h	h	a	h	a	h	h	a	h	h	h	h	h	h	h	a	a	a	a	a	h	a	a	a	h	h	a	h	h	a	a	a	a	h	h	a	a	a	a	h	h	a	h	h	a	a	a	a
AX-115671649	h	h	h	a	h	a	h	h	a	h	h	h	h	h	h	h	a	a	a	a	a	h	a	a	a	h	a	a	h	h	a	a	a	a	h	h	a	a	a	a	h	h	a	h	h	a	a	a	a
AX-174202093	h	h	h	a	h	a	h	h	a	h	h	h	h	h	h	h	a	a	a	a	a	h	a	a	a	h	a	a	h	h	a	a	a	a	h	h	a	a	a	a	h	h	a	h	h	a	a	a	a
AX-115671437	h	h	h	a	h	a	h	h	a	h	h	h	h	h	h	h	a	a	a	a	a	h	a	a	a	h	a	a	h	h	a	a	a	a	h	h	a	a	a	a	h	h	a	h	h	a	a	a	a
AX-174186032	h	h	h	a	h	a	h	h	a	h	h	h	h	h	h	h	a	a	a	a	a	h	a	a	a	h	h	a	h	h	a	a	a	a	h	h	a	a	a	a	h	h	a	h	h	a	a	a	a
AX-174156033	h	h	h	a	h	a	h	h	a	a	h	h	h	h	h	h	a	a	a	a	a	h	a	a	a	h	h	a	a	h	a	a	a	a	h	h	a	a	a	a	h	h	a	h	h	a	a	a	a
AX-174119895	h	h	h	a	h	a	h	h	a	a	h	h	h	h	h	h	a	a	a	a	a	h	a	a	a	h	h	a	a	h	a	a	a	a	h	h	a	a	a	a	h	h	a	h	h	a	a	a	a
AX-115689055	h	h	h	a	h	a	h	h	a	a	h	h	h	h	h	h	a	a	a	a	a	a	a	a	a	h	h	a	a	h	a	a	a	a	h	h	a	a	a	a	h	h	a	h	h	a	a	a	a
AX-115674189	h	h	h	a	h	a	h	h	a	a	h	h	h	h	h	h	a	a	a	a	a	a	a	a	a	h	h	a	a	h	a	a	a	a	h	h	a	a	a	a	h	h	a	h	h	a	a	a	a
AX-115733435	h	h	h	a	h	a	h	h	a	a	h	h	h	h	h	h	a	a	a	a	a	a	a	a	a	h	h	a	a	h	a	a	a	a	h	h	a	a	a	a	h	h	a	h	h	a	a	a	a
AX-174134376	h	h	h	a	h	a	h	h	a	a	h	h	h	h	h	h	a	a	a	a	a	a	a	a	a	h	h	a	a	h	a	a	a	a	h	h	a	a	a	a	h	h	a	h	h	a	a	a	a
AX-115707680	h	h	h	a	h	a	h	h	a	a	h	h	h	h	h	h	a	a	a	a	a	a	a	a	a	h	h	a	a	h	a	a	a	a	h	h	a	a	a	a	h	h	a	h	h	a	a	a	a
AX-174145566	h	h	h	a	h	a	h	h	a	a	h	h	h	h	h	h	a	a	a	a	a	a	a	a	a	h	h	a	a	h	a	a	a	a	h	h	a	a	a	a	h	h	a	h	h	a	a	a	a
AX-153639974	h	h	h	a	h	a	h	h	a	a	h	h	h	h	h	h	a	a	a	a	a	a	a	a	a	h	h	a	a	h	a	a	a	a	h	h	a	a	a	a	h	h	a	h	h	a	a	a	a
AX-174159681	h	h	h	a	h	a	h	h	a	a	h	h	h	h	h	h	a	a	a	a	a	a	a	a	a	h	h	a	a	h	a	a	a	a	h	h	a	a	a	a	h	h	a	h	h	a	a	a	a
AX-174146950	h	h	a	a	h	a	h	h	a	a	h	h	h	h	h	h	a	a	a	h	a	a	a	a	a	h	h	a	a	h	h	a	a	a	h	h	a	a	a	h	h	h	a	h	h	a	a	a	a
AX-174183617	h	h	a	a	h	a	h	h	a	a	h	h	h	h	h	h	a	a	a	h	a	a	a	a	a	h	h	a	a	h	h	a	a	a	h	h	a	a	a	h	h	h	a	h	h	a	a	a	a
AX-115676075	h	h	a	a	h	a	h	h	a	a	h	h	h	h	h	h	a	a	a	h	a	a	a	a	a	h	h	a	a	h	h	a	a	a	h	h	a	a	a	h	h	h	a	h	h	a	a	a	a
AX-174185392	h	h	a	a	h	a	h	h	a	a	h	h	h	h	h	h	a	a	a	h	a	a	a	a	a	h	h	a	a	h	h	a	a	a	h	h	a	a	a	h	h	h	a	h	h	a	a	a	a
AX-153646908	h	h	a	a	h	a	h	h	a	a	h	h	h	h	h	h	a	a	a	h	a	a	a	a	a	h	h	a	a	h	h	a	a	a	h	h	a	a	a	h	a	h	a	h	h	a	a	a	a
AX-115724051	h	h	a	a	h	a	h	h	a	a	h	h	h	h	h	h	a	a	a	h	a	a	a	a	a	h	h	a	a	h	h	a	a	a	h	h	a	a	a	h	a	h	a	h	h	a	a	a	a
AX-174123361	h	h	a	a	h	a	h	h	a	a	h	h	h	h	h	h	a	a	a	h	a	a	a	a	a	h	h	a	a	h	h	a	a	a	h	h	a	a	a	h	a	h	a	h	h	a	a	a	a
AX-174178750	h	h	a	a	h	a	h	h	a	a	h	h	h	h	h	h	a	a	a	h	a	a	a	a	a	h	h	a	a	h	h	a	a	a	h	h	a	a	a	h	a	h	a	h	h	a	a	a	a
AX-174184684	h	h	a	a	h	a	h	h	a	a	h	h	h	h	h	h	a	a	a	h	a	a	a	a	a	h	h	a	a	h	h	a	a	a	h	h	a	a	a	h	a	h	a	h	h	a	a	a	a
AX-174123346	h	h	a	a	h	a	h	h	a	a	h	h	h	h	h	h	a	a	a	h	a	a	a	a	a	h	h	a	a	h	h	a	a	a	h	h	a	a	a	h	a	h	a	h	h	a	a	a	a
AX-174132876	h	h	a	a	h	a	h	h	a	a	h	h	h	h	h	h	a	a	a	h	a	a	a	a	a	h	h	a	a	h	h	a	a	a	h	h	a	a	a	h	a	h	a	h	h	a	a	a	a
AX-174159937	h	h	a	a	h	a	h	h	a	a	h	h	h	h	h	h	a	a	a	h	a	a	a	a	a	h	h	a	a	h	h	a	a	a	h	h	a	a	a	h	a	h	a	h	h	a	a	a	a
AX-174185685	h	h	a	a	h	a	h	h	a	a	h	h	h	h	h	h	a	a	a	h	a	a	a	a	a	h	h	a	a	h	h	a	a	a	h	h	a	a	a	h	a	h	a	h	h	a	a	a	a
AX-174138396	h	h	a	a	h	a	h	h	a	a	h	h	h	h	h	h	a	a	a	h	a	a	a	a	a	h	h	a	a	h	h	a	a	a	h	h	a	a	a	h	a	h	h	h	h	a	a	a	a
AX-174147213	a	h	a	h	h	a	a	a	a	a	h	h	h	h	h	a	a	a	h	h	a	a	h	a	h	a	a	a	h	a	h	a	a	a	a	h	h	h	a	a	a	h	a	h	a	h	h	a	a
AX-174116746	a	h	a	h	h	a	a	a	a	a	h	h	h	h	h	a	a	a	h	-	a	a	h	a	h	a	a	a	h	a	h	a	a	a	a	h	h	h	a	a	a	h	a	h	a	h	h	a	a
AX-174156354	a	h	a	h	h	a	a	a	a	a	h	h	h	h	h	a	a	a	h	h	a	a	h	a	h	a	a	a	h	a	h	a	a	a	a	h	h	h	a	a	a	h	a	h	a	h	h	a	a
AX-174185341	a	h	a	h	h	a	a	a	a	a	h	h	h	h	h	a	a	a	h	h	a	a	h	a	h	a	a	a	h	a	h	a	a	a	a	h	h	h	a	a	a	h	a	h	a	h	h	a	a
AX-115708583	a	h	a	h	h	a	a	a	a	a	h	h	h	h	h	a	a	a	h	h	a	a	h	a	h	a	a	a	h	a	h	a	a	a	a	h	h	h	a	a	a	h	a	h	a	h	h	a	a
AX-115731708	a	h	a	h	h	a	a	a	a	a	h	h	h	h	h	a	a	a	h	h	a	a	h	a	h	a	a	a	h	a	h	a	a	a	a	h	h	h	a	a	a	h	a	h	a	h	h	a	a
AX-174121183	a	h	a	h	h	a	a	a	a	a	h	h	h	h	h	a	a	a	h	h	a	a	h	a	h	a	a	a	h	a	h	a	a	a	a	h	h	h	a	a	a	h	a	h	a	h	h	a	a
AX-174124629	a	h	a	h	h	a	a	a	a	a	h	h	h	h	h	a	a	a	h	h	a	a	h	a	h	a	a	a	h	a	h	a	a	a	a	h	h	h	a	a	a	h	a	h	a	h	h	a	a
AX-174138218	a	h	a	h	h	a	a	a	a	a	h	h	h	h	h	a	a	a	h	h	a	a	h	a	h	a	a	a	h	a	h	a	a	a	a	h	h	h	a	a	a	h	a	h	a	h	h	a	a
AX-174183119	a	h	a	h	h	a	a	a	a	a	h	h	h	h	h	a	a	a	h	h	a	a	h	a	h	a	a	a	h	a	h	a	a	a	a	h	h	h	a	a	a	h	a	h	a	h	h	a	a
AX-174185085	a	h	a	h	h	a	a	a	a	a	h	h	h	h	h	a	a	a	h	h	a	a	h	a	h	a	a	a	h	a	h	a	a	a	a	h	h	h	a	a	a	h	a	h	a	h	h	a	a
AX-174185730	a	h	a	h	h	a	a	a	a	a	h	h	h	h	h	a	a	a	h	h	a	a	h	a	h	a	a	a	h	a	h	a	a	a	a	h	h	h	a	a	a	h	a	h	a	h	h	a	a
AX-174169061	a	h	a	h	h	a	a	a	a	a	h	h	h	h	h	a	a	a	h	h	a	a	h	a	h	a	a	a	h	a	h	a	a	a	a	h	h	h	a	a	a	h	a	h	a	h	h	a	a
AX-174198864	a	h	a	h	h	a	a	a	a	a	h	h	h	h	h	a	a	a	h	h	a	a	h	a	h	a	a	a	h	a	h	a	a	a	a	h	h	h	a	a	a	h	a	h	a	h	h	a	a
AX-115684786	a	h	a	h	h	a	a	a	a	a	h	h	h	h	h	a	a	a	h	h	a	a	h	a	h	a	a	a	h	a	h	a	a	h	a	h	h	h	a	a	a	h	a	h	a	h	h	a	a
AX-174123447	a	h	a	h	h	a	a	a	a	a	h	h	h	h	h	a	a	a	h	h	a	a	h	a	h	a	a	a	h	a	h	a	a	h	a	h	h	h	a	a	a	h	a	h	a	h	h	a	a
AX-174123454	a	h	a	h	h	a	a	a	a	a	h	h	h	h	h	a	a	a	h	h	a	a	h	a	h	a	a	a	h	a	h	a	a	h	a	h	h	h	a	a	a	h	a	h	a	h	h	a	a
AX-174180804	a	h	a	h	h	a	a	a	a	a	h	h	h	h	h	a	a	a	h	h	a	a	h	a	h	a	a	a	h	a	h	a	a	h	a	h	h	h	a	a	a	h	a	h	a	h	h	a	a
AX-115719010	a	h	a	h	h	a	a	a	a	a	h	h	h	h	h	a	a	a	h	h	a	a	h	a	h	a	a	a	h	a	h	a	a	h	a	h	h	h	a	a	a	h	a	h	a	h	h	a	a
AX-174162613	a	h	a	h	h	a	a	a	a	a	h	h	h	h	h	a	a	a	h	-	a	a	h	a	h	a	a	a	h	a	h	a	a	h	a	h	h	h	a	a	a	h	a	h	a	h	h	a	a
AX-174162618	a	h	a	h	h	a	a	a	a	a	h	h	h	h	h	a	a	a	h	h	a	a	h	a	h	a	a	a	h	a	h	a	a	h	a	h	h	h	a	a	a	h	a	h	a	h	h	a	a
AX-174175309	a	h	a	h	h	a	a	a	a	a	h	h	h	h	h	a	a	a	h	-	a	a	h	a	h	a	a	a	h	a	h	a	a	h	a	h	h	h	a	a	a	h	a	h	a	h	h	a	a
AX-174183880	a	h	a	h	h	a	a	a	a	a	h	h	h	h	h	a	a	a	h	h	a	a	h	a	h	a	a	a	h	a	h	a	a	h	a	h	h	h	a	a	a	h	a	h	a	h	h	a	a
AX-174191212	a	h	a	h	h	a	a	a	a	a	h	h	h	h	h	a	a	a	h	h	a	a	h	a	h	a	a	a	h	a	h	a	a	h	a	h	h	h	a	a	a	h	a	h	a	h	h	a	a
AX-174209304	a	h	a	h	h	a	a	a	a	a	h	h	h	h	h	a	a	a	h	h	a	a	h	a	h	a	a	a	h	a	h	a	a	h	a	h	h	h	a	a	a	h	a	h	a	h	h	a	a
AX-174173857	a	h	a	h	h	a	a	a	a	a	h	h	h	h	h	a	a	a	h	h	a	a	h	a	h	a	a	a	h	a	h	a	a	h	a	h	h	h	a	a	a	h	h	h	a	h	h	a	a
AX-174167766	a	h	a	h	h	a	a	a	a	a	h	h	h	h	h	a	a	a	h	h	a	a	h	a	h	a	a	a	h	a	h	a	a	h	a	h	h	h	a	a	a	h	h	h	a	h	h	a	a
AX-174127135	a	h	a	h	h	a	a	a	a	a	h	h	h	h	h	a	a	a	h	h	a	a	h	a	h	a	a	a	h	a	h	a	a	h	a	h	h	h	a	a	a	h	h	h	a	h	h	a	a
AX-174187203	a	h	a	h	h	a	a	a	a	a	h	h	h	h	h	a	a	a	h	h	a	a	h	a	h	a	a	a	h	a	h	a	a	h	a	h	h	h	a	a	a	h	h	h	a	h	h	a	a
AX-174181191	a	h	a	h	h	a	a	a	a	a	h	h	h	h	h	a	a	a	h	h	a	a	h	a	h	a	a	a	h	a	h	h	a	h	a	h	h	h	a	a	a	h	h	h	a	h	h	a	a
AX-153650340	a	h	a	h	h	a	a	a	a	a	h	h	h	h	h	a	a	a	h	h	a	a	h	a	h	a	a	a	h	a	h	h	a	h	a	h	h	h	a	a	a	h	h	h	a	h	h	a	a
AX-174200346	a	h	a	h	h	a	a	a	a	a	h	h	h	h	h	a	a	a	h	h	a	a	h	a	h	a	a	a	h	a	h	h	a	h	a	h	h	a	a	a	a	h	h	h	a	h	h	a	a
AX-174205676	a	h	a	h	h	a	a	a	a	a	h	h	h	h	h	a	a	a	h	h	a	a	h	a	h	a	a	a	h	a	h	h	a	h	a	h	h	a	a	a	a	h	h	h	a	h	h	a	a
AX-115678677	a	h	a	h	h	a	a	a	a	a	h	h	h	h	h	a	a	a	h	h	a	a	h	a	h	a	a	a	h	a	h	h	a	h	a	h	h	a	a	a	a	h	h	h	a	h	h	a	a
AX-174197352	a	h	a	h	h	a	a	a	a	a	h	h	h	h	h	a	a	a	h	h	a	a	h	a	h	a	a	a	h	a	h	h	a	h	a	h	h	a	a	a	a	h	h	h	a	h	h	a	a
AX-153653448	a	h	a	h	h	a	a	a	a	a	h	h	h	h	h	a	a	a	h	h	a	a	h	a	h	a	a	a	h	a	h	h	a	h	a	h	h	a	a	a	a	h	h	h	a	h	h	a	a
AX-174186103	a	h	a	h	h	a	a	a	a	a	h	h	h	h	h	a	a	a	h	h	a	a	h	a	h	a	a	a	h	a	h	h	a	h	a	h	h	a	a	a	a	h	h	h	a	h	h	a	a
AX-174207805	a	h	a	h	h	a	a	a	a	a	h	h	h	h	h	a	a	a	h	h	a	a	h	a	h	a	a	a	h	a	h	h	a	h	a	h	h	a	a	a	a	h	h	h	a	h	h	a	a
AX-174154144	a	h	a	h	h	a	a	a	a	a	h	h	h	h	h	a	a	a	h	h	a	a	h	a	h	a	a	a	h	a	h	h	a	h	a	h	h	a	a	a	a	h	h	h	a	h	h	a	a
AX-174187240	a	h	a	h	h	a	a	a	a	a	h	h	h	h	h	a	a	a	h	h	a	a	h	a	h	a	a	a	h	a	h	h	a	h	a	h	h	a	a	a	a	h	h	h	a	h	h	a	a
AX-153639139	a	h	a	h	h	a	a	a	a	a	h	h	h	h	h	a	a	h	h	h	a	a	h	a	h	a	a	a	h	a	h	h	a	h	a	h	h	a	a	a	a	h	h	h	a	h	h	a	a
AX-174198483	a	h	a	h	h	a	a	a	a	a	h	h	h	h	h	a	a	a	h	h	a	a	h	a	h	a	a	a	h	a	h	h	h	h	a	h	h	a	a	a	a	h	h	h	a	h	h	a	a
AX-115709973	a	h	a	h	h	a	a	a	h	a	h	h	h	h	h	a	a	a	h	h	a	a	h	a	h	a	a	a	h	a	h	h	h	h	a	h	h	a	a	a	a	h	h	h	a	h	h	a	a
AX-174114444	a	h	a	h	h	a	a	a	h	a	h	h	h	h	h	a	a	a	h	h	a	a	h	a	h	a	a	a	h	a	h	h	h	h	a	h	h	a	a	a	a	h	h	h	a	h	h	a	a
AX-174146216	a	h	a	h	h	a	a	a	h	a	h	h	h	h	h	a	a	a	h	h	a	a	h	a	h	a	a	a	h	a	h	h	h	h	a	h	h	a	a	a	a	h	h	h	a	h	h	a	a
AX-174205787	a	h	a	h	h	a	a	a	h	a	h	h	h	h	h	a	a	a	h	h	a	a	h	a	h	a	a	a	h	a	h	h	h	h	a	h	h	a	a	a	a	h	h	h	a	h	h	a	a
AX-115688189	a	h	a	h	h	a	a	a	h	a	h	h	h	h	h	a	a	a	h	h	a	a	h	a	h	a	a	a	h	a	h	h	h	h	a	h	h	a	a	a	a	h	h	h	a	h	h	a	a
AX-174138275	a	h	a	h	h	a	a	a	h	a	h	h	h	h	h	a	a	a	h	h	a	a	h	a	h	a	a	a	h	a	h	h	h	h	a	h	h	a	a	a	a	h	h	h	a	h	h	a	a
AX-174182817	a	h	a	h	h	a	a	a	h	a	h	h	h	h	h	a	a	a	h	h	a	a	h	a	h	a	a	a	h	a	h	h	h	h	a	h	h	a	a	a	a	h	h	h	a	h	h	a	a
AX-174210334	a	h	a	h	h	a	a	a	h	a	h	h	h	h	h	a	a	a	h	h	a	a	h	a	h	a	a	a	h	a	h	h	h	h	a	h	h	a	a	a	a	h	h	h	a	h	h	a	a
AX-115695756	a	h	a	h	h	a	a	a	h	a	h	h	h	h	h	a	a	a	h	h	a	a	h	a	h	a	a	a	h	a	h	h	h	h	a	h	h	a	a	a	a	h	h	h	a	h	h	a	a
AX-115728322	a	h	a	h	h	a	a	a	h	a	h	h	h	h	h	a	a	a	h	h	a	a	h	a	h	a	a	a	h	a	h	h	h	h	a	h	h	a	a	a	a	h	h	h	a	h	h	a	a
AX-174210090	a	h	a	h	h	a	a	a	h	a	h	h	h	h	h	a	a	a	h	h	a	a	h	a	h	a	a	a	h	a	h	h	h	h	a	h	h	a	a	a	a	h	h	h	a	h	h	a	a
AX-174209350	a	h	a	h	h	a	a	a	h	a	h	h	h	h	h	a	a	a	h	h	a	a	h	a	h	a	a	a	h	a	h	h	h	h	a	h	h	a	a	a	a	h	h	h	h	h	h	a	a
AX-174193330	a	h	a	h	h	a	a	a	h	a	h	h	h	h	h	a	a	a	h	-	a	a	h	a	h	a	a	a	h	a	h	h	h	h	a	h	h	a	a	a	a	h	h	h	h	h	h	a	a
AX-174131712	a	h	a	h	h	a	a	a	h	a	h	h	h	h	h	a	a	a	h	h	a	a	h	a	h	a	a	a	h	a	h	h	h	h	a	h	h	a	a	a	a	h	h	h	h	h	h	a	a
AX-174190629	a	h	a	h	h	a	a	a	h	a	h	h	h	h	h	a	a	a	h	h	a	a	h	a	h	a	a	a	h	a	h	h	h	h	a	h	h	a	a	a	a	h	h	h	h	h	h	a	a
AX-174188356	a	h	a	h	h	a	a	a	h	a	h	h	h	h	h	a	a	a	h	h	a	a	h	a	h	a	a	a	h	a	h	h	h	h	a	h	h	a	a	a	a	h	h	h	a	h	h	a	a
AX-115716700	a	h	a	h	h	a	a	a	h	a	h	h	h	h	h	a	a	a	h	-	a	a	h	a	h	a	a	a	h	a	h	h	h	h	a	h	h	a	a	a	a	h	h	h	a	h	h	a	a
AX-174167545	a	h	a	h	h	a	a	a	h	a	h	h	h	h	h	a	a	a	h	h	a	a	h	a	h	a	a	a	h	a	h	h	h	h	a	h	h	a	a	a	a	h	h	h	a	h	h	a	a
AX-174197815	a	h	a	h	h	a	a	a	h	a	h	h	h	h	h	a	a	a	h	h	a	a	h	a	h	a	a	a	h	a	h	h	h	h	a	h	h	a	a	a	a	h	h	h	a	h	h	a	a
AX-174113972	a	h	a	h	h	a	a	a	h	a	h	h	h	h	h	a	a	a	h	h	a	a	h	a	h	a	a	a	h	a	h	h	h	h	a	h	h	a	a	a	a	h	h	h	a	h	h	a	a
AX-174120546	a	h	a	h	h	a	a	a	h	a	h	h	h	h	h	a	a	a	h	h	a	a	h	a	h	a	a	a	h	a	h	h	h	h	a	h	h	a	a	a	a	h	h	h	h	h	h	a	a
AX-174195493	a	h	a	h	h	a	a	a	h	a	h	h	h	h	h	a	a	a	h	h	a	a	h	a	h	a	a	a	h	a	h	h	h	h	a	h	h	a	a	a	a	h	h	h	h	h	h	a	a
AX-174144972	a	h	a	h	h	a	a	a	h	a	h	h	h	h	h	a	a	a	h	h	a	a	h	a	h	a	a	a	h	a	h	h	h	h	a	h	h	a	a	a	a	h	h	h	h	h	h	a	a
AX-174159465	a	h	a	h	h	a	a	a	h	a	h	h	h	h	h	a	a	a	h	h	a	a	h	a	h	a	a	a	h	a	h	h	h	h	a	h	h	a	a	a	a	h	h	h	h	h	h	a	a
AX-174159730	a	h	a	h	h	a	a	a	h	a	h	h	h	h	h	a	a	a	h	h	a	a	h	a	h	a	a	a	h	a	h	h	h	h	a	h	h	a	a	a	a	h	h	h	h	h	h	a	a
AX-174183108	a	h	a	h	h	a	a	a	h	a	h	h	h	h	h	a	a	a	h	h	a	a	h	a	h	a	a	a	h	a	h	h	h	h	a	h	h	a	a	a	a	h	h	h	h	h	h	a	a
AX-115695456	a	h	a	h	h	a	a	a	h	a	h	h	h	h	h	a	a	a	h	h	a	a	h	a	h	a	a	a	h	a	h	h	h	h	a	h	h	a	a	a	a	h	h	h	h	h	h	a	a
AX-174191394	a	h	a	a	h	a	a	a	h	a	h	h	h	a	h	a	a	a	h	h	a	a	h	a	h	a	a	a	h	a	h	h	h	h	a	h	h	a	a	a	a	h	h	h	h	h	h	a	a
AX-174188546	a	h	a	a	h	a	a	a	h	a	h	h	h	a	h	h	a	a	h	h	a	a	h	a	h	a	a	a	h	a	h	h	h	h	a	h	h	a	a	a	a	h	h	h	h	h	h	a	a
AX-174126282	a	h	a	a	h	a	a	a	h	a	h	h	h	a	h	h	a	a	h	h	a	a	h	a	h	a	a	a	h	a	h	h	h	h	a	h	h	a	a	a	a	h	h	h	h	h	h	a	a
AX-174178917	a	h	a	a	h	a	a	a	h	a	h	h	h	a	h	a	a	a	h	h	a	a	h	a	h	a	a	a	h	a	h	h	h	h	a	h	h	a	a	a	a	h	h	h	h	h	h	a	a
AX-174152912	a	h	a	a	h	a	a	a	h	a	h	h	h	a	h	a	a	a	h	-	a	a	h	a	h	a	a	a	h	a	h	h	h	h	a	h	h	a	a	a	a	h	h	h	h	h	h	a	a
AX-174136015	a	h	a	a	h	a	a	a	h	a	h	h	h	a	h	h	a	a	h	h	a	a	h	a	h	a	a	a	h	a	h	h	h	h	a	h	h	a	a	a	a	h	h	h	h	h	h	a	a
AX-115679552	a	h	a	a	h	a	a	a	h	a	h	h	h	a	h	h	a	a	h	h	a	a	h	a	h	a	a	a	h	a	h	h	h	h	a	h	h	a	a	a	a	h	h	h	h	h	h	a	a
AX-174112754	a	h	a	a	h	a	a	a	h	a	h	h	h	a	h	h	a	a	h	h	a	a	h	a	h	a	a	a	h	a	h	h	h	h	a	h	h	a	a	a	a	h	h	h	h	h	h	a	a
AX-174114473	a	h	a	a	h	a	a	a	h	a	h	h	h	a	h	h	a	a	h	h	a	a	h	a	h	a	a	a	h	a	h	h	h	h	a	h	h	a	a	a	a	h	h	h	h	h	h	a	a
AX-153643601	a	h	a	a	h	a	a	a	h	a	h	h	h	a	h	h	a	a	h	h	a	a	h	a	h	a	a	a	h	a	h	h	h	h	a	h	h	a	a	a	a	h	h	h	h	h	h	a	a
AX-174131375	a	h	a	a	h	a	a	a	h	a	h	h	h	a	h	h	a	a	h	h	a	a	h	a	h	a	a	a	h	a	h	h	h	h	a	h	h	a	a	a	a	h	h	h	h	h	h	a	a
AX-174206702	a	h	a	a	h	a	a	a	h	a	h	h	h	a	h	h	a	a	h	h	a	a	h	a	h	a	a	a	h	a	h	h	h	h	a	h	h	a	a	a	a	h	h	h	h	h	h	a	a
AX-175073990	a	h	a	a	h	a	a	a	h	a	h	h	h	a	h	h	a	a	h	h	a	a	h	a	h	a	a	a	h	a	h	h	h	h	a	h	h	a	a	a	a	h	h	h	h	h	h	a	a
AX-174182184	a	h	a	a	h	a	a	h	h	a	h	h	h	a	h	h	a	a	h	h	a	a	h	a	h	a	a	a	h	a	h	h	h	h	a	h	h	a	a	a	a	h	h	h	h	h	h	a	a
AX-174114324	a	h	a	a	h	a	a	h	h	a	h	h	h	a	h	h	a	a	h	h	a	a	h	h	h	a	a	a	h	a	h	h	h	h	a	h	h	a	a	a	a	h	h	h	h	h	h	a	a
AX-174194414	a	h	a	a	h	a	a	h	h	a	h	h	h	a	h	h	a	a	h	h	a	a	h	h	h	a	a	a	h	a	a	h	h	h	a	h	h	a	a	a	a	h	h	h	h	h	h	a	a
AX-115708910	a	h	a	a	h	a	a	h	h	a	h	h	h	a	h	h	a	a	h	h	a	a	h	h	h	a	a	a	h	a	a	h	h	h	a	h	h	a	a	a	a	h	h	h	h	h	h	a	a
AX-174150595	a	h	a	a	h	a	a	h	h	a	h	h	h	a	h	h	a	a	h	h	a	a	h	h	h	a	a	a	h	a	a	h	h	h	a	h	h	a	a	a	a	h	h	h	h	h	h	a	a
AX-174180353	a	h	a	a	h	a	a	h	h	a	h	h	h	a	h	h	a	a	h	h	a	a	h	h	h	a	a	a	h	a	a	h	h	h	a	h	h	a	a	a	a	h	h	h	h	h	h	a	a
AX-174156373	a	h	a	a	h	a	a	h	h	a	h	h	h	a	h	h	a	a	h	h	a	a	h	h	h	a	a	h	h	a	a	h	h	h	a	h	h	a	a	a	a	h	h	h	h	h	h	a	a
AX-174205495	a	h	a	a	h	a	a	h	h	a	h	h	h	a	h	h	a	a	h	h	a	a	h	h	h	a	a	h	h	a	a	h	h	h	a	h	h	a	a	a	a	h	h	h	h	h	h	a	a
AX-115671417	a	h	a	a	h	a	a	h	h	a	h	h	h	a	h	h	a	a	h	-	a	a	h	h	h	a	a	h	h	a	a	h	h	h	a	h	h	a	a	a	a	h	h	h	h	h	h	a	a
AX-174113002	a	h	a	a	h	a	a	h	h	a	h	h	h	a	h	h	a	a	h	h	a	a	h	h	h	a	a	h	h	a	a	h	h	h	a	h	h	a	a	a	a	h	h	h	h	h	a	a	a
AX-174143995	a	h	a	a	h	a	a	h	h	a	h	h	h	a	h	h	a	a	h	h	a	a	h	h	h	a	a	h	h	a	a	h	h	h	a	h	h	a	a	a	a	h	h	h	h	h	a	a	a
AX-174112676	a	h	a	a	h	a	a	h	h	a	h	h	h	a	h	h	a	a	h	h	a	a	h	h	h	a	a	h	h	a	a	h	h	h	a	h	h	a	a	a	a	h	h	h	h	h	a	a	a
AX-174176138	a	h	a	a	h	a	a	h	h	a	h	h	h	a	h	h	a	a	h	h	a	a	h	h	h	a	a	h	h	a	a	h	h	h	a	h	h	a	a	a	a	h	h	h	h	h	a	a	a
AX-115674068	a	h	a	a	h	a	a	h	h	a	h	h	h	a	h	h	a	a	h	h	a	a	h	h	h	a	a	h	h	a	a	h	h	h	a	h	h	a	a	a	a	h	h	h	h	h	a	a	a
AX-174122377	a	h	a	a	a	a	a	h	h	a	h	a	h	a	h	h	a	a	h	h	a	a	h	h	h	a	a	h	h	a	a	h	h	h	a	h	h	a	a	a	a	h	h	h	h	h	a	a	a
AX-174207353	a	h	a	a	a	a	a	h	h	a	h	a	h	a	h	h	a	a	h	h	a	a	h	h	h	a	a	h	h	a	a	h	h	h	a	h	h	a	a	a	a	h	h	h	h	h	a	a	a
AX-174114887	a	h	a	a	a	a	a	h	h	a	h	a	a	a	h	h	a	a	h	h	a	a	h	h	h	a	a	h	h	a	a	h	h	h	a	h	h	a	a	a	a	h	h	h	h	h	a	a	a
AX-174117875	a	h	a	a	a	a	a	h	h	a	h	a	a	a	h	h	a	a	h	h	a	a	h	h	h	a	a	h	h	a	a	h	h	h	a	h	h	a	a	a	a	h	h	h	h	h	a	a	a
AX-174119347	a	h	a	a	a	a	a	h	h	a	h	a	a	a	h	h	a	a	h	h	a	a	h	h	h	a	a	h	h	a	a	h	h	h	a	h	h	a	a	a	a	h	h	h	h	h	a	a	a
AX-174183233	a	h	a	a	a	a	a	h	h	a	h	a	a	a	h	h	a	a	h	-	a	a	h	h	h	a	a	h	h	a	a	h	h	h	a	h	h	a	a	a	a	h	h	h	h	h	a	a	a
AX-174113326	a	h	a	a	a	a	a	h	h	a	h	a	a	a	h	h	a	a	h	h	a	a	h	h	h	a	a	h	h	a	a	h	h	h	a	h	h	a	a	a	a	h	h	h	h	h	a	a	a
AX-115676472	a	h	a	a	a	a	a	h	h	a	h	a	a	a	h	h	a	a	h	h	a	a	h	h	h	a	a	h	h	a	a	h	h	h	a	h	h	a	a	a	a	h	h	h	h	h	a	a	a
AX-174195280	a	h	a	a	a	a	a	h	h	a	h	a	a	a	h	h	a	a	h	h	a	a	h	h	h	a	a	h	h	a	a	h	h	h	a	h	h	a	a	a	a	h	h	h	h	h	a	a	a
AX-174112424	a	h	a	a	a	a	a	h	h	a	h	a	a	a	h	h	a	a	h	h	a	a	h	h	h	a	a	h	h	a	a	h	h	h	a	h	h	a	a	a	a	h	h	h	h	h	a	a	a
AX-174162018	a	h	a	a	a	a	a	h	h	a	h	a	a	a	h	h	a	a	h	h	a	a	h	h	h	a	a	h	h	a	a	h	h	h	a	h	h	a	a	a	a	h	h	h	h	h	a	a	a
AX-174170732	a	h	a	a	a	a	a	h	h	a	h	a	a	a	h	h	a	a	h	h	a	a	h	h	h	a	a	h	h	a	a	h	h	h	a	h	h	a	a	a	a	h	h	h	h	h	a	h	a
AX-174126813	a	h	a	a	a	a	a	h	h	a	h	a	a	a	h	h	a	a	h	h	a	a	h	h	h	a	a	h	h	a	a	h	h	h	a	h	h	a	a	a	a	h	h	h	h	h	a	h	a
AX-174144262	a	h	a	a	a	a	a	h	h	a	h	a	a	a	h	h	a	a	h	h	a	a	h	h	h	a	a	h	h	a	a	h	h	h	a	h	h	a	a	a	a	h	h	h	h	h	a	h	a
AX-174124406	a	h	a	a	a	a	a	h	h	a	h	a	a	a	h	h	a	a	h	h	a	a	h	h	h	a	a	h	h	a	a	h	h	h	a	h	h	a	a	a	a	h	h	h	h	h	a	h	a
AX-115704693	a	h	a	a	a	a	a	h	h	a	h	h	a	a	h	h	a	a	h	h	a	a	h	h	h	a	a	h	h	a	a	h	h	h	a	h	h	a	a	a	a	h	h	h	h	h	a	h	a
AX-174120261	a	h	a	a	a	a	a	h	h	a	h	a	a	a	h	h	a	a	h	h	a	a	h	h	h	a	a	h	h	a	a	h	h	h	a	h	h	a	a	a	a	h	h	h	h	h	a	h	a
AX-174121187	a	h	a	a	a	a	a	h	h	a	h	a	a	a	h	h	a	a	h	h	a	a	h	h	h	a	a	h	h	a	a	h	h	h	a	h	h	a	a	a	a	h	h	h	h	h	a	h	a
AX-174124161	a	h	a	a	a	a	a	h	h	a	h	a	a	a	h	h	a	a	h	h	a	a	h	h	h	a	a	h	h	a	a	h	h	h	a	h	h	a	a	a	a	h	h	h	h	h	a	h	a
AX-174182825	a	h	a	a	a	a	a	h	h	a	h	a	a	a	h	h	a	a	h	h	a	a	h	h	h	a	a	h	h	a	a	h	h	h	a	h	h	a	a	a	a	h	h	h	h	h	a	h	a
AX-174186921	a	h	a	a	a	a	a	h	h	a	h	a	a	a	h	h	a	a	h	h	a	a	h	h	h	a	a	h	h	a	a	h	h	h	a	h	h	a	a	a	a	h	h	h	h	h	a	h	a
AX-115667629	a	h	a	a	a	a	a	h	h	a	h	a	a	a	h	h	a	a	h	h	a	a	h	h	h	a	a	h	h	a	a	h	h	h	a	h	h	a	a	a	a	h	h	h	h	h	a	h	a
AX-174185086	a	h	a	a	a	a	a	h	h	a	h	a	a	a	h	h	a	a	h	h	a	a	h	h	h	a	a	h	h	a	a	h	h	h	a	h	h	a	a	a	a	h	h	h	h	h	a	h	a
AX-174124804	a	h	a	a	a	a	a	h	h	a	h	a	a	a	h	h	a	a	h	h	a	a	h	h	h	a	a	h	h	a	a	h	h	h	a	h	h	a	a	a	a	h	h	h	h	h	a	h	a
AX-174164408	a	h	a	a	a	a	a	h	h	a	h	a	a	a	h	h	a	a	h	h	a	a	h	h	h	a	a	h	h	a	a	h	h	h	a	h	h	a	a	a	a	h	h	h	h	h	a	h	a
AX-115681171	a	h	a	a	a	a	a	h	h	a	h	a	a	a	h	h	a	a	h	h	a	a	h	h	h	a	a	h	h	a	a	h	h	h	a	h	h	a	a	a	a	h	h	h	h	h	a	h	a
AX-115714054	a	h	a	a	a	a	a	h	h	a	h	a	a	a	h	h	a	a	h	h	a	a	h	h	h	a	a	h	h	a	a	h	h	h	a	h	h	a	a	a	a	h	h	h	h	h	a	h	a
AX-174144146	a	h	a	a	a	a	a	h	h	a	h	a	a	a	h	h	a	a	h	h	a	a	h	h	h	a	a	h	h	a	a	h	h	h	a	h	h	a	a	a	a	h	h	h	h	h	a	h	a
AX-174168256	a	h	a	a	a	a	a	h	h	a	h	a	a	a	h	h	a	a	h	h	a	a	h	h	h	a	a	h	h	a	a	h	h	h	a	h	h	a	a	a	a	h	h	h	h	h	a	h	a
AX-174138611	a	h	a	a	a	a	a	h	h	a	h	a	a	a	h	h	a	a	h	h	a	a	h	h	h	a	a	h	h	a	a	h	h	h	a	h	h	a	a	a	a	h	h	h	h	h	a	h	a
AX-174147945	a	h	a	a	a	a	a	h	h	a	h	a	a	a	h	h	a	a	h	h	a	a	h	h	h	a	a	h	h	a	a	h	h	h	a	h	h	a	a	a	a	h	h	h	h	h	a	h	a
AX-174166077	a	h	a	a	a	a	a	h	h	a	h	a	a	a	h	h	a	a	h	h	a	a	h	h	h	a	a	h	h	a	a	h	h	h	a	h	h	a	a	a	a	h	h	h	h	h	a	h	a
AX-174166079	a	h	a	a	a	a	a	h	h	a	h	a	a	a	h	h	a	a	h	h	a	a	h	h	h	a	a	h	h	a	a	h	h	h	a	h	h	a	a	a	a	h	h	h	h	h	a	h	a
AX-115689971	a	h	a	a	a	a	a	h	h	a	h	a	a	a	a	h	a	a	h	h	a	h	h	h	h	a	a	h	h	a	a	h	h	h	a	h	h	a	a	a	a	h	h	h	h	h	a	h	a
AX-174159045	a	h	a	a	a	a	a	h	h	a	h	a	a	a	a	h	a	a	h	h	a	h	h	h	h	a	a	h	h	a	a	h	h	h	a	h	h	a	a	a	a	h	h	h	h	h	a	h	a
AX-174215015	a	h	a	a	a	a	a	h	h	a	h	a	a	a	a	h	a	a	h	h	a	h	h	h	h	a	a	h	h	a	a	h	h	h	a	h	h	a	a	a	a	h	h	h	h	h	a	h	a
AX-174125932	a	h	a	a	a	a	a	h	h	a	h	a	a	a	a	h	a	a	h	h	a	h	h	h	h	a	a	h	h	a	a	h	h	h	a	h	h	a	a	a	a	h	h	h	h	h	a	h	a
AX-174127800	a	h	a	a	a	a	a	h	h	a	h	a	a	a	a	h	a	a	h	h	a	h	h	h	h	a	a	h	h	a	a	h	h	h	a	h	h	a	a	a	a	h	h	h	h	h	a	h	a
AX-115682807	a	h	a	a	a	a	a	h	h	a	h	a	a	a	a	h	a	a	h	h	a	h	h	h	h	a	a	h	h	a	a	h	h	h	a	h	h	a	a	a	a	h	h	h	h	h	a	h	a
AX-174158558	a	h	a	a	a	a	a	h	h	a	h	a	a	a	a	h	a	a	h	h	a	h	h	h	h	a	a	h	h	a	a	h	h	h	a	h	h	a	a	a	a	h	h	h	h	h	a	h	a
AX-174185107	a	h	a	a	a	a	a	h	h	a	h	a	a	a	a	h	a	a	h	h	a	h	h	h	h	a	a	h	h	a	a	h	h	h	a	h	h	a	a	a	a	h	h	h	h	h	a	h	a
AX-174133729	a	h	a	a	a	a	a	h	h	a	h	a	a	a	a	h	a	a	h	h	a	h	h	h	h	a	a	h	h	a	a	h	h	h	a	h	h	a	a	a	a	h	h	h	h	h	a	h	a
AX-174176888	a	h	a	a	a	a	a	h	h	a	h	a	a	a	a	h	a	a	h	h	a	h	h	h	h	a	a	h	h	a	a	h	h	h	a	h	h	a	a	a	a	h	h	h	h	h	a	h	a
AX-174134876	a	h	a	a	a	a	a	h	h	a	h	a	a	a	a	h	a	a	h	h	a	h	h	h	h	a	a	h	h	a	a	h	h	h	a	h	h	a	a	a	a	h	h	h	h	h	a	h	a
AX-174192582	a	a	a	a	a	a	a	h	h	a	h	a	a	a	a	h	a	a	h	h	a	h	h	h	h	a	a	h	h	a	a	h	h	h	a	h	h	a	a	a	a	h	h	h	h	h	a	h	a
AX-174132156	a	a	a	a	a	a	a	h	h	a	h	a	a	a	a	h	a	a	h	h	h	h	h	h	h	a	a	h	h	a	a	h	h	h	a	h	h	a	a	a	a	h	-	h	h	h	a	h	a
AX-174184390	a	a	a	a	a	a	a	h	h	a	h	a	a	a	a	h	a	a	h	a	h	h	h	h	h	a	a	h	h	a	a	h	h	h	a	h	h	a	a	a	a	h	h	h	h	h	a	h	a
AX-174185781	a	a	a	a	a	a	a	h	h	a	h	a	a	a	a	h	a	a	h	a	h	h	h	h	h	a	a	h	h	a	a	h	h	h	a	h	h	a	a	a	a	h	h	h	h	h	a	h	a
AX-174149919	a	a	a	a	a	a	a	h	h	a	h	a	a	a	a	h	a	a	h	a	h	h	h	h	h	a	a	h	h	a	a	h	h	h	a	h	h	a	a	a	a	h	h	h	h	h	a	h	a
AX-174188854	a	a	a	a	a	a	a	h	h	a	h	a	a	a	a	h	a	a	h	a	h	h	h	h	h	a	a	h	h	a	a	h	h	h	a	h	h	a	a	a	a	h	h	h	h	h	a	h	a
AX-174169568	a	a	a	a	a	a	a	h	h	a	h	a	a	a	a	h	a	a	h	a	h	h	h	h	h	a	a	h	h	a	a	h	h	h	a	h	h	a	a	a	a	h	h	h	h	h	a	h	a
AX-174123851	a	a	a	a	a	a	a	h	h	a	h	a	a	a	a	h	a	a	h	a	h	h	h	h	h	a	a	h	h	a	a	h	h	h	a	h	h	a	a	a	a	h	h	h	h	h	a	h	a
AX-174150877	a	a	a	a	a	a	a	h	h	a	h	a	a	a	a	h	a	a	h	a	h	h	h	h	h	a	a	h	h	a	a	h	h	h	a	h	h	a	a	a	a	h	h	h	h	h	a	h	a
AX-174211759	a	a	a	a	a	a	a	h	h	a	h	a	a	a	a	h	a	a	h	a	h	h	h	h	h	a	a	h	h	a	a	h	h	h	a	h	h	a	a	a	a	h	h	h	h	h	a	h	-
AX-174113271	a	a	a	a	a	a	a	h	h	a	h	a	a	a	a	h	a	a	h	a	h	h	h	h	h	a	a	h	h	a	a	h	h	h	h	h	h	a	a	a	a	h	h	h	a	h	a	h	a
AX-174184927	a	a	a	a	a	a	a	h	h	a	h	a	a	a	a	h	a	a	h	a	h	h	h	h	h	a	a	h	h	a	a	h	h	h	h	h	h	a	a	a	a	h	h	h	a	h	a	h	a
AX-174133116	a	a	a	a	a	a	a	h	h	a	h	a	a	a	a	h	a	a	h	a	h	h	h	h	h	a	a	h	h	a	a	h	h	h	h	h	h	a	a	a	a	h	h	h	a	h	a	h	a
AX-115674936	a	a	a	a	a	a	a	h	h	a	h	a	a	a	a	h	a	a	h	a	h	h	h	h	h	a	a	h	h	a	a	h	h	h	h	h	h	a	a	a	a	h	h	h	a	a	a	h	a
AX-174215565	a	a	a	a	a	a	a	h	h	a	h	a	a	a	a	h	a	a	h	a	h	h	h	h	h	a	a	h	h	a	a	h	h	h	h	h	h	h	a	a	a	h	h	h	a	a	a	h	h
AX-174208520	a	a	a	a	a	a	a	h	h	a	h	a	a	a	a	h	a	a	h	a	h	h	h	h	h	a	a	h	h	a	a	h	h	h	h	h	h	h	a	a	a	h	h	h	a	a	a	h	h
AX-174163426	a	a	a	a	a	a	a	h	h	a	h	a	a	a	a	h	a	a	h	a	h	h	h	h	h	a	a	h	h	a	a	h	h	h	h	h	h	h	a	a	a	h	h	h	a	a	a	h	h
AX-174116599	a	a	a	a	a	a	a	h	h	a	h	a	a	a	a	h	a	a	h	a	h	h	h	h	h	a	a	h	h	a	a	h	h	h	h	h	h	h	a	a	a	h	h	h	a	a	a	h	h
AX-174212513	a	a	a	a	a	a	a	h	h	a	h	a	a	a	a	h	a	a	h	a	h	h	h	h	h	a	a	h	h	a	a	h	h	h	h	h	h	h	a	a	a	h	h	h	a	a	a	h	h
AX-175074407	a	a	a	a	a	a	a	h	h	a	h	a	a	a	a	h	a	a	h	a	h	h	h	h	h	a	a	h	h	a	a	h	h	h	h	h	h	h	a	a	a	h	h	h	a	a	a	h	h
AX-115719830	a	a	a	a	a	a	a	h	h	a	h	a	a	a	a	h	a	a	h	a	h	h	h	h	h	a	a	h	h	a	a	h	h	h	h	h	h	h	a	a	a	h	h	h	a	a	h	h	h
AX-174163935	a	a	a	a	a	a	a	h	h	a	h	a	a	a	a	h	a	a	h	a	h	h	h	h	h	h	a	h	h	a	a	h	h	h	h	h	h	h	a	a	a	h	h	h	a	a	h	h	h
AX-115675768	a	a	a	a	a	a	a	h	h	h	h	a	a	a	a	h	a	a	h	a	h	h	h	h	h	h	a	h	a	a	a	h	h	h	h	h	h	h	a	a	a	h	h	h	a	a	h	h	h
AX-174174253	a	a	a	a	a	a	a	h	h	h	h	a	a	a	a	h	a	a	h	a	h	h	h	h	h	h	a	h	a	a	a	h	h	h	h	h	h	h	a	a	a	h	h	h	a	a	h	h	h
AX-174176200	a	a	a	a	a	a	a	h	h	h	h	a	a	a	a	h	a	a	h	a	h	h	h	h	h	h	a	h	a	a	a	h	h	h	h	h	h	h	a	a	a	h	h	h	a	a	h	h	h
AX-174191339	a	a	a	a	a	a	a	h	h	h	h	a	a	a	h	h	a	a	h	a	h	h	h	h	h	h	a	h	a	a	a	h	h	a	h	h	h	h	a	a	a	h	h	h	a	a	h	h	h
AX-174211863	a	a	a	a	a	a	a	h	h	h	h	a	a	a	h	h	a	a	h	a	h	h	h	h	h	h	a	h	a	a	a	h	h	a	h	h	h	h	a	a	a	h	h	h	a	a	h	h	h
AX-174191693	a	a	a	a	a	a	a	h	h	h	h	a	a	a	h	h	a	a	h	a	h	h	h	h	h	h	a	h	a	h	a	h	h	a	h	h	h	h	a	a	a	h	h	h	a	a	h	h	h
AX-174186833	a	a	a	a	a	a	a	h	h	h	h	a	a	a	h	h	a	a	h	a	h	h	h	h	h	h	a	h	a	h	a	h	h	a	h	h	h	h	a	a	a	h	h	h	a	a	h	h	h
AX-153647062	a	a	a	a	a	a	a	h	h	h	h	a	a	a	h	h	a	a	h	a	h	h	h	h	h	h	a	h	a	h	a	h	h	a	h	h	h	h	a	a	a	h	h	h	a	a	h	h	h
AX-174138546	a	a	a	a	a	a	a	h	h	h	h	a	a	a	h	h	a	a	h	a	h	h	h	h	h	h	a	h	a	h	a	h	h	a	h	h	h	h	a	a	a	h	h	h	a	a	h	h	h
AX-174186893	h	a	a	a	a	a	a	h	h	h	h	a	a	a	h	h	a	a	h	a	h	h	h	h	h	h	a	h	a	h	a	h	h	a	h	h	a	h	a	a	a	h	h	h	a	a	h	h	h
AX-174117642	h	a	a	a	a	a	a	h	h	h	h	a	a	a	h	h	a	a	h	a	h	h	h	h	h	h	a	h	a	h	a	h	h	a	h	h	a	h	a	a	a	h	h	h	a	a	h	h	h
AX-174185925	h	a	a	a	a	a	a	h	h	h	h	a	a	a	h	h	a	a	h	a	h	h	h	a	h	h	a	h	a	h	a	h	h	a	h	h	a	h	a	a	a	h	h	h	a	a	h	h	h
AX-174187748	h	a	a	a	a	a	a	h	h	h	h	a	a	a	h	h	a	a	h	a	h	h	h	a	h	h	a	h	a	h	a	h	h	a	h	h	a	h	a	a	a	h	h	h	a	a	h	h	h
AX-174176141	h	a	a	a	a	a	a	h	h	h	h	a	a	a	h	h	a	a	h	a	h	h	h	a	h	h	a	h	a	h	a	h	h	a	h	h	a	h	a	a	a	h	h	h	a	a	h	h	h
AX-115676987	h	a	a	a	a	a	a	h	h	h	h	a	a	a	h	h	a	a	h	a	h	h	h	a	h	h	a	h	a	h	a	h	h	a	h	h	a	h	a	a	a	h	h	h	a	a	h	h	h
AX-174134989	h	a	a	a	a	a	a	h	h	h	h	a	a	a	h	h	a	a	h	a	h	h	h	a	h	h	a	h	a	h	a	h	h	a	h	h	a	h	a	a	a	h	h	h	a	a	h	h	h
AX-174186738	h	a	a	a	a	a	a	h	h	h	h	a	h	a	h	h	a	a	h	a	h	h	h	a	h	h	a	h	a	h	a	h	h	a	h	h	a	h	a	a	a	h	h	h	a	a	h	h	h
AX-174127964	h	a	a	a	a	a	a	h	h	h	h	a	h	a	h	h	a	a	h	a	h	h	h	a	h	h	a	h	a	h	a	h	h	a	h	h	a	h	a	a	a	h	h	h	a	a	h	h	h
AX-174133631	h	a	a	a	a	a	a	h	h	h	h	a	h	a	h	h	a	a	h	a	h	h	h	a	h	h	a	h	a	h	a	h	h	a	h	h	a	h	a	a	a	h	h	h	a	a	h	h	h
AX-174187477	h	a	a	a	a	a	a	h	h	h	h	a	h	a	h	h	a	a	h	a	h	h	h	a	h	h	a	h	a	h	a	h	h	a	h	h	a	h	a	a	a	h	h	h	a	a	h	h	h
AX-174182569	h	a	a	a	a	a	a	h	h	h	h	a	h	a	h	h	a	a	h	a	h	h	h	a	h	h	a	h	a	h	a	h	h	a	h	h	a	h	a	a	a	h	h	h	a	a	h	h	h
AX-174152097	h	a	a	a	a	a	a	h	h	h	h	a	h	a	h	h	a	a	h	a	h	h	h	a	h	h	a	h	a	h	a	h	h	a	h	h	a	h	a	h	a	h	h	h	a	a	h	h	h
AX-174175388	h	a	a	a	a	h	h	h	h	h	h	a	h	a	h	h	a	a	h	a	h	h	h	a	h	h	a	h	a	h	a	h	h	a	h	h	a	h	a	h	a	h	h	h	a	a	h	h	h
AX-174166193	h	a	a	a	a	h	h	h	h	h	h	a	h	a	h	h	a	a	h	a	h	h	h	a	h	h	a	h	a	h	a	h	h	a	h	h	a	h	a	h	a	h	h	h	a	a	h	h	h
AX-174119566	h	a	a	a	a	h	h	h	h	h	h	a	h	a	h	h	a	a	h	a	h	h	h	a	h	h	a	h	a	h	a	h	h	a	h	h	a	h	a	h	a	h	h	h	a	a	h	h	h
AX-174139748	h	a	a	a	a	h	h	h	h	h	h	a	h	a	h	h	a	a	h	a	h	h	h	a	h	h	a	h	a	h	a	h	h	a	h	h	a	h	a	h	a	h	h	h	a	a	h	h	h
AX-174119759	h	a	a	a	a	h	h	h	h	h	h	a	h	a	h	h	a	a	h	a	h	h	h	a	h	h	a	a	a	h	a	h	h	a	h	h	a	h	a	h	a	h	h	h	a	a	h	h	h
AX-174126902	h	a	a	a	a	h	h	h	h	h	h	a	h	a	h	h	a	a	h	a	h	h	h	a	h	h	a	a	a	h	a	h	h	a	h	h	a	h	a	h	a	h	h	h	a	a	h	h	h
AX-174185723	h	a	a	a	a	h	h	h	h	h	h	a	h	a	h	h	a	a	h	a	h	h	h	a	h	h	a	a	a	h	a	h	h	a	h	h	a	h	a	h	a	h	h	h	a	a	h	h	h
AX-115679722	h	a	a	a	a	h	h	h	h	h	h	a	h	a	h	h	a	a	h	a	a	h	h	a	h	h	a	a	a	h	a	h	h	a	h	h	a	h	a	h	a	h	h	h	a	a	h	h	h
AX-174112617	h	a	a	a	a	h	h	h	h	h	h	a	h	a	h	h	a	a	h	a	a	h	h	a	h	h	a	a	a	h	a	h	h	a	h	h	a	h	a	h	a	h	h	h	a	a	h	h	h
AX-174150598	h	a	a	a	a	h	h	h	h	h	h	a	h	h	h	h	a	a	h	a	a	h	h	a	h	h	h	a	a	h	a	h	h	a	h	h	a	h	a	h	a	h	h	h	a	a	h	h	h
AX-174139716	h	a	a	a	a	h	h	h	h	h	h	a	h	h	h	h	a	a	h	a	a	h	h	a	h	h	h	a	a	h	a	h	h	a	h	h	a	h	a	h	a	h	h	h	a	a	h	h	h
AX-115684564	h	a	a	a	a	h	h	h	h	h	h	a	h	h	h	h	a	a	h	a	a	h	h	a	h	h	h	a	a	h	a	h	h	a	h	h	a	h	a	h	a	h	h	h	a	a	h	h	h
AX-174161810	h	a	a	a	a	h	h	h	h	h	h	a	h	h	h	h	a	a	h	a	a	h	h	a	h	h	h	a	a	h	a	h	h	a	h	h	a	h	a	h	a	h	h	h	a	a	h	h	h
AX-174185235	h	a	a	a	a	h	h	h	h	h	h	a	h	h	h	h	a	a	h	a	a	h	h	a	h	h	h	a	a	h	a	h	h	a	h	h	a	h	a	h	a	h	h	h	a	a	h	h	h
AX-115699180	h	a	a	a	a	h	h	h	h	h	h	a	h	h	h	h	h	a	h	h	a	h	h	a	h	h	h	a	a	h	a	h	h	a	h	h	a	h	a	h	a	h	h	h	a	a	h	h	h
AX-174183859	h	a	a	a	a	h	h	h	h	h	h	a	h	h	h	h	h	a	h	h	a	h	h	a	h	h	h	a	a	h	a	h	h	a	h	h	a	h	a	h	a	h	h	h	a	a	h	a	h
AX-174165357	h	a	a	a	a	h	h	h	h	h	h	a	h	h	h	h	h	a	h	h	a	h	h	a	h	h	h	a	a	h	a	h	h	a	h	h	a	h	a	h	a	h	h	h	a	a	h	a	h
AX-174172535	h	a	a	a	a	h	h	h	h	h	h	a	h	h	h	h	h	a	h	h	a	h	h	a	h	h	h	a	a	h	a	h	h	a	h	h	a	h	a	h	a	h	h	h	a	a	h	a	h
AX-115702413	h	a	a	a	a	h	h	h	h	h	h	a	h	h	h	h	h	a	h	h	a	h	h	a	h	h	h	a	a	h	a	h	h	a	h	h	a	h	a	h	a	h	h	h	a	a	h	a	h
AX-174199161	h	a	a	a	a	h	h	h	h	h	h	a	h	h	h	h	h	h	h	h	a	h	h	a	h	h	h	a	a	h	a	h	h	a	h	h	a	h	a	h	a	h	h	h	a	a	h	a	h
AX-115717020	h	a	a	a	a	h	h	h	h	h	h	a	h	h	h	h	h	h	h	h	a	h	h	a	h	h	h	a	a	h	a	h	h	a	h	h	a	h	a	h	a	h	h	h	a	a	h	a	h
AX-174119854	h	a	a	a	a	h	h	h	h	h	h	a	h	h	h	h	h	h	h	h	a	h	h	a	h	h	h	a	a	h	a	h	h	a	h	h	a	h	a	h	a	h	h	h	a	a	h	a	h
AX-174140629	h	a	a	a	a	h	h	h	h	h	h	a	h	h	h	h	h	h	h	h	a	h	h	a	h	h	h	a	a	h	a	h	h	a	h	h	a	h	a	h	a	h	h	h	a	a	h	a	h
AX-174149731	h	a	a	a	a	h	h	h	h	h	h	a	h	h	h	h	h	h	h	h	a	h	h	a	h	h	h	a	a	h	a	h	h	a	h	h	a	h	a	h	a	h	h	h	a	a	h	a	h
AX-174161628	h	a	a	a	a	h	h	h	h	h	h	a	h	h	h	h	h	a	h	h	a	h	h	-	h	h	h	a	a	h	a	h	h	a	h	h	a	h	a	h	a	h	h	h	h	a	h	a	h
AX-115696185	h	a	a	a	a	h	h	h	h	h	h	a	h	h	h	h	h	a	a	h	a	h	h	a	h	h	h	a	a	h	a	h	h	a	h	h	a	h	a	h	a	h	h	h	h	a	h	a	h
AX-174123292	h	a	a	h	a	h	h	h	h	h	h	a	h	h	h	h	h	a	a	h	a	h	h	a	h	h	h	a	a	h	a	h	h	a	h	h	a	h	a	h	a	h	h	h	h	a	h	a	h
AX-174185564	h	a	a	h	a	h	h	h	h	h	h	a	h	h	h	h	h	a	a	h	a	h	h	a	h	h	h	a	a	h	a	h	h	a	h	h	a	h	a	h	a	h	h	h	h	a	h	a	h
AX-174131862	h	a	a	h	a	h	h	h	h	h	h	a	h	h	h	h	h	a	a	h	a	h	h	a	h	h	h	a	a	h	a	h	h	a	h	h	a	h	a	h	a	h	h	h	h	a	h	a	h
AX-174187454	h	a	a	h	a	h	h	h	h	h	h	a	h	h	h	h	h	a	a	h	a	h	h	a	h	h	h	a	a	h	a	h	h	a	h	h	a	h	a	h	a	h	h	h	h	a	h	a	h
AX-174171747	h	a	a	h	a	h	h	h	h	h	h	a	h	h	h	h	h	a	a	h	a	a	h	a	h	h	h	a	a	h	a	h	h	a	h	h	a	h	a	h	a	h	h	h	h	a	h	a	h
AX-115687722	h	a	a	h	a	h	h	h	h	h	h	a	h	h	h	h	h	a	a	h	a	a	h	a	h	h	h	a	a	h	a	h	h	a	h	h	a	h	a	h	a	h	h	h	h	a	h	a	h
AX-115686303	h	a	a	h	a	h	h	h	h	h	h	a	h	h	h	h	h	a	a	h	a	a	h	a	h	h	h	a	a	h	a	h	h	a	h	h	a	h	a	h	a	h	h	h	h	a	h	a	h
AX-153642304	h	a	a	h	a	h	h	h	h	h	h	a	h	h	h	h	h	a	a	h	a	a	h	a	h	h	h	a	a	h	a	h	h	a	h	h	a	h	a	h	a	h	h	h	h	a	h	a	h
AX-174157827	h	a	a	h	a	h	h	h	h	h	h	a	h	h	h	h	h	a	a	h	a	a	h	a	h	h	h	a	a	h	a	h	h	a	h	h	a	h	a	h	a	h	h	h	h	a	h	a	h
AX-174207982	h	a	a	h	a	h	h	h	h	h	h	a	h	h	h	h	h	a	a	h	a	a	h	a	h	h	h	a	a	h	a	h	h	a	h	h	a	h	a	h	a	h	h	h	h	a	h	a	h
AX-174139890	h	a	a	h	a	h	h	h	h	h	h	a	h	h	h	h	h	a	a	h	a	a	h	a	h	h	h	a	a	h	a	h	h	a	h	h	a	h	a	h	a	h	h	h	h	a	h	a	h
AX-174197377	h	a	a	h	a	h	h	h	h	h	h	a	h	a	h	h	h	a	a	h	a	a	h	a	h	h	h	h	a	h	a	h	h	a	h	h	a	h	a	h	a	h	h	h	h	a	h	a	h
AX-174210611	h	a	a	h	a	h	h	h	h	h	h	a	h	a	h	h	h	a	a	h	a	a	h	a	h	h	h	h	a	h	a	h	h	a	h	h	a	h	a	h	a	h	h	h	h	a	h	a	h
AX-153643641	h	a	a	h	a	h	h	h	h	h	h	a	h	a	h	h	h	a	a	h	a	a	h	a	h	h	h	h	a	h	a	h	h	a	h	h	a	h	a	h	a	h	h	h	h	a	h	a	h
AX-174209672	h	a	a	h	a	h	a	h	h	h	h	a	h	a	h	h	h	a	a	h	a	a	h	h	h	h	a	h	a	h	a	h	h	a	h	h	a	h	a	h	a	h	h	h	h	a	h	a	h
AX-115716142	h	a	a	h	a	h	a	h	h	h	h	a	h	a	h	h	h	a	a	h	a	a	h	h	h	h	a	h	a	h	a	h	h	a	h	h	a	h	a	h	a	h	h	h	h	a	h	a	h
AX-153644186	h	a	a	h	a	h	a	h	h	h	h	a	h	a	h	h	h	a	a	h	a	a	h	h	h	h	a	h	a	h	a	h	h	a	h	h	a	h	a	h	a	h	h	h	h	a	h	a	h
AX-153644189	h	a	a	h	a	h	a	h	h	h	h	a	h	a	h	h	h	a	a	h	a	a	h	h	h	h	a	h	a	h	a	h	h	a	h	h	a	h	a	h	a	h	h	h	h	a	h	a	h
AX-174163533	h	a	a	h	a	h	a	h	h	h	h	a	h	a	h	h	h	a	a	h	a	a	h	h	h	h	a	h	a	h	a	h	h	a	h	h	a	h	a	h	a	h	h	h	h	a	h	a	h
AX-174186922	h	a	a	h	a	h	a	h	h	h	h	a	h	a	h	h	h	a	a	h	a	a	h	h	h	h	a	h	a	h	a	h	h	a	h	h	a	h	a	h	a	h	h	h	h	a	h	a	h
AX-174143198	h	a	a	h	a	h	a	h	h	h	h	a	h	a	h	h	h	a	a	h	a	a	h	h	h	h	a	h	a	h	a	h	h	a	h	h	a	h	a	h	a	h	h	h	h	a	h	a	h
AX-174192392	h	a	a	h	a	h	a	h	h	h	h	a	h	a	h	h	h	a	a	h	a	a	h	h	h	h	a	h	a	h	a	h	h	a	h	h	a	h	a	h	a	h	h	h	h	a	h	a	h
AX-174122132	h	a	a	h	a	h	a	h	h	h	h	a	h	a	a	h	h	a	a	h	a	a	h	h	h	h	a	h	a	h	a	h	h	a	h	h	a	h	a	h	a	h	h	h	h	a	h	a	h
AX-174129852	h	a	a	h	a	h	a	h	h	h	h	a	h	a	a	h	h	a	a	h	a	a	h	h	h	h	a	h	a	h	a	h	h	a	h	h	a	h	a	h	a	h	h	h	h	a	h	a	h
AX-174156129	h	a	a	h	a	h	a	h	h	h	h	a	h	a	a	h	h	a	a	h	a	a	a	h	h	h	a	h	a	h	a	h	h	a	h	h	a	h	a	h	a	h	h	h	h	a	h	a	h
AX-174169471	h	a	a	h	a	h	a	h	h	h	h	a	h	a	a	h	h	a	a	h	a	a	a	h	h	h	a	h	a	h	a	h	h	a	h	h	a	h	a	h	a	h	h	h	h	a	h	a	h
AX-174204450	h	a	a	h	a	h	a	h	h	h	h	a	h	a	a	h	h	a	a	h	h	a	a	h	h	h	a	h	a	h	a	h	h	a	a	h	a	h	a	h	a	h	h	h	h	a	h	a	h
AX-115730816	h	a	a	h	a	h	a	h	h	a	h	a	h	a	a	h	h	a	a	h	h	a	a	h	h	h	a	h	a	h	a	h	h	a	a	h	a	h	a	h	a	h	a	h	h	a	h	a	h
AX-174212316	h	a	a	h	a	h	a	h	h	a	h	a	h	a	a	h	h	a	a	h	h	a	a	h	h	h	a	h	a	h	a	h	h	a	a	h	a	h	a	h	a	h	a	h	h	a	h	a	h
AX-174147882	h	a	a	h	a	h	a	h	h	a	h	a	h	a	a	h	h	a	a	h	h	a	a	h	h	h	a	h	a	h	a	h	h	a	a	h	a	h	a	h	a	h	a	h	h	a	h	a	h
AX-174124604	h	a	a	h	a	h	a	h	h	a	h	a	h	a	a	h	h	a	a	h	h	a	a	h	h	h	a	h	a	h	a	h	h	a	a	h	a	h	a	h	a	h	a	h	h	a	h	a	h
AX-174146962	h	a	a	h	a	h	a	h	h	a	h	a	h	a	a	h	h	a	a	h	h	a	a	h	h	h	a	h	a	h	a	h	h	a	a	h	a	h	a	h	a	h	a	h	h	a	h	a	h
AX-174176672	h	a	a	h	a	h	a	h	h	a	h	a	h	a	a	h	h	a	a	h	h	a	a	h	h	h	a	h	a	h	a	h	h	a	a	h	a	h	a	h	a	h	a	h	h	a	h	a	h
AX-174117407	h	a	a	h	a	h	a	h	h	a	h	a	h	a	a	h	h	a	a	h	h	a	a	h	h	h	a	h	a	h	a	h	h	a	a	h	a	h	a	h	a	h	a	h	h	a	h	a	h
AX-174116610	h	a	a	h	a	h	a	h	h	a	h	a	h	a	a	a	h	a	a	h	h	a	a	h	h	h	a	h	a	h	a	h	h	a	a	h	a	h	a	h	a	h	a	h	h	a	h	a	h
AX-174120471	h	a	a	h	a	h	a	h	h	a	h	a	h	a	a	a	h	a	a	h	h	a	a	h	h	h	a	h	a	h	a	h	h	a	a	h	a	h	a	h	a	h	a	h	h	a	h	a	h
AX-115685960	h	a	a	h	a	h	a	h	h	a	h	a	h	a	a	a	h	a	a	h	h	a	a	h	h	h	a	h	a	h	a	h	h	a	a	h	a	h	a	h	a	h	a	h	h	a	h	a	h
AX-174120404	h	a	a	h	a	h	a	h	h	a	h	a	h	a	a	a	h	a	a	h	h	a	a	h	h	h	a	h	a	h	a	h	h	a	a	h	a	h	a	h	a	h	a	h	h	a	h	a	h
AX-174172741	h	a	a	h	a	h	a	h	h	a	h	a	h	a	a	a	h	a	a	h	h	a	a	h	h	h	a	h	a	h	a	h	h	a	a	h	a	h	a	h	a	h	a	h	h	a	h	a	h
AX-174198790	h	a	a	h	a	h	a	h	h	a	h	a	h	a	a	a	h	a	a	h	h	a	a	h	h	h	a	h	a	h	a	h	h	a	a	h	a	h	a	h	a	h	a	h	h	a	h	a	h
AX-174163871	h	a	a	h	a	h	a	h	h	a	h	a	h	a	a	a	h	a	a	h	h	a	a	h	h	h	a	h	a	h	a	h	h	a	a	h	a	h	a	h	a	h	a	h	h	a	h	a	h
AX-174184966	h	a	a	h	a	h	a	h	h	a	h	a	h	a	a	a	h	a	a	h	h	a	a	h	h	h	a	h	a	h	a	h	h	a	a	h	a	h	a	h	a	h	a	h	h	a	h	a	h
AX-174167972	h	a	a	h	a	h	a	h	h	a	h	a	h	a	a	a	h	a	a	h	h	a	a	h	h	h	a	h	a	h	a	h	h	a	a	h	a	h	a	h	a	h	a	h	h	a	h	a	h
AX-174199677	h	a	a	h	a	h	a	h	h	a	h	a	h	a	a	a	h	a	a	h	h	a	a	h	h	h	a	h	a	h	a	h	h	a	a	h	a	h	a	h	a	h	a	h	h	a	h	a	h
AX-115683758	h	a	a	h	a	h	a	h	h	a	h	a	h	a	a	a	h	a	a	h	h	a	a	h	h	h	a	h	a	h	a	h	h	a	a	h	a	h	a	h	h	h	a	h	h	a	h	a	h
AX-174113848	h	a	a	h	a	h	a	h	h	a	h	a	h	a	a	a	h	a	a	h	h	a	a	h	h	h	a	h	a	h	a	h	h	a	a	h	a	h	a	h	h	h	a	h	h	a	h	a	h
AX-174178502	h	a	a	h	a	h	a	h	h	a	h	a	h	a	a	a	h	a	a	h	h	a	a	h	h	h	a	h	a	h	a	h	h	a	a	h	a	h	a	h	h	h	a	h	h	a	h	h	h
AX-174181215	h	a	a	h	a	h	a	h	h	a	h	a	h	a	a	a	h	a	a	h	h	a	a	h	h	h	a	h	a	h	a	h	h	a	a	h	a	h	a	h	h	h	a	h	h	a	h	h	h
AX-115701882	h	a	a	h	a	h	a	h	h	a	h	a	h	a	a	a	h	a	a	h	h	a	a	h	h	h	a	h	a	h	a	h	h	a	a	h	a	h	a	h	h	h	a	h	h	a	h	h	h
AX-115717804	h	a	a	h	a	h	a	h	h	a	h	a	h	a	a	a	h	a	a	h	h	a	a	h	h	h	a	h	a	h	a	h	h	a	a	h	a	h	a	h	h	h	a	h	h	a	h	h	h
AX-174133497	h	a	a	h	a	h	a	h	h	a	h	a	h	a	a	a	h	a	a	h	h	a	a	h	h	h	a	h	a	h	a	h	h	a	a	h	a	h	a	h	h	h	a	h	h	a	h	h	h
AX-174191318	h	a	a	h	a	h	a	h	h	a	h	a	h	a	a	a	h	a	a	h	h	a	a	h	h	h	a	h	a	h	a	h	h	a	a	h	a	h	a	h	h	h	a	h	h	a	h	h	h
AX-174204937	h	a	a	h	a	h	a	h	h	a	h	a	h	a	a	a	h	a	a	h	h	a	a	h	h	h	a	h	a	h	a	h	h	a	a	h	a	h	a	h	h	h	a	h	h	a	h	h	h
AX-174212237	h	a	a	h	a	h	a	h	h	a	h	a	h	a	a	a	h	a	a	h	h	a	a	h	h	h	a	h	a	h	a	h	h	a	a	h	a	h	a	h	h	h	a	h	h	a	h	h	h
AX-174130207	h	a	a	h	a	h	a	h	h	a	h	a	h	a	a	a	h	a	a	h	h	a	a	h	h	h	a	h	a	h	a	h	h	a	a	h	a	h	a	h	h	h	a	h	h	a	h	h	-
AX-174175071	h	a	a	h	a	h	a	h	h	a	h	a	h	a	a	a	h	a	a	h	h	a	a	h	h	h	a	h	a	h	a	h	h	a	a	h	a	h	a	h	h	h	a	h	h	a	h	h	h
AX-174190345	h	a	a	h	a	h	a	h	h	a	h	a	h	a	a	a	h	a	a	h	h	a	a	h	h	h	a	h	a	h	a	h	h	a	a	h	a	h	a	h	h	h	a	h	h	a	h	h	h
AX-153639676	h	a	a	h	a	h	a	h	h	a	h	a	h	a	a	a	h	a	a	h	h	a	a	h	h	h	a	h	a	h	a	h	h	a	a	h	a	h	a	h	h	h	a	h	h	a	h	h	h
AX-174114079	h	a	a	h	a	h	a	h	h	a	h	a	h	a	a	a	h	a	a	h	h	a	a	h	h	a	a	h	a	h	a	h	h	a	a	h	a	h	a	h	h	h	a	h	h	a	h	h	h
AX-174186933	h	a	a	h	a	h	a	h	h	a	h	a	h	a	a	a	h	a	a	h	h	a	a	h	h	a	a	h	a	h	a	h	h	a	a	h	a	h	a	h	h	h	a	h	h	a	h	h	h
AX-174171363	h	a	a	h	a	h	a	h	h	a	h	a	h	a	a	a	h	a	a	h	h	a	a	h	h	a	a	h	a	h	a	h	h	a	a	h	a	h	a	h	h	h	a	h	h	a	h	h	h
AX-174148312	h	a	a	h	a	h	a	h	h	a	h	a	h	a	a	a	h	a	a	h	h	a	a	h	h	a	a	h	a	h	a	h	h	a	a	h	a	h	a	h	h	h	a	h	h	a	h	h	h
AX-174173123	h	a	a	h	a	h	a	h	h	a	h	a	h	a	a	a	h	a	a	h	h	a	a	h	h	a	a	h	a	h	a	h	h	a	a	h	a	h	a	h	h	h	a	h	h	a	h	h	h
AX-174154620	h	a	a	h	a	h	a	h	h	a	h	a	h	a	a	a	h	a	a	h	h	a	a	h	h	a	a	h	a	h	a	h	h	a	a	h	a	h	a	h	h	h	a	h	h	a	h	h	h
AX-174124103	h	a	a	h	a	h	a	h	h	a	h	a	h	a	a	a	h	a	a	h	h	a	a	h	h	a	a	h	a	h	a	h	h	a	a	h	a	h	a	h	h	h	a	h	h	a	h	h	h
AX-174199027	h	a	a	h	a	h	a	h	h	a	h	a	h	a	a	a	h	a	a	h	h	a	a	h	h	a	a	h	a	h	a	h	h	a	a	h	a	h	a	h	h	h	a	h	h	a	h	h	h
AX-115672636	h	a	a	h	a	h	a	h	h	a	h	a	h	a	a	a	h	a	a	h	h	a	-	h	h	a	a	h	a	h	a	h	h	a	a	h	a	h	a	h	h	h	a	h	h	a	h	h	h
AX-174130068	h	a	a	h	a	h	a	h	h	a	h	a	h	a	a	a	h	a	a	-	h	a	a	h	h	a	a	h	a	h	a	h	h	a	a	h	a	h	a	h	h	h	a	h	h	a	h	h	h
AX-174172163	h	a	a	h	a	h	a	h	h	a	h	a	h	a	a	a	h	a	a	h	h	a	a	h	h	a	a	h	a	h	a	h	h	a	a	h	a	h	a	h	h	h	a	h	h	a	h	h	h
AX-174207704	h	a	a	h	a	h	a	h	h	a	h	a	h	a	a	a	h	a	a	h	h	a	a	h	h	a	a	h	a	h	a	h	h	a	a	h	a	h	a	h	h	h	a	h	h	a	h	h	h
AX-174138253	h	a	a	h	a	h	a	h	h	a	h	a	h	a	a	a	h	a	a	h	h	a	a	h	h	a	a	h	a	h	a	h	h	a	a	h	a	h	a	h	h	h	a	h	h	a	h	h	h
AX-174150506	h	a	a	h	a	h	a	h	h	a	h	a	h	a	a	a	h	a	a	h	h	a	a	h	h	a	a	h	a	h	a	h	h	a	a	h	a	h	a	h	h	h	a	h	h	a	h	h	h
AX-174162080	h	a	a	h	a	h	a	h	h	a	h	a	h	a	a	a	h	a	a	h	h	a	a	h	h	a	a	h	a	h	a	h	h	a	a	h	a	h	a	h	h	h	a	h	h	a	h	h	h
AX-115693799	h	a	a	h	a	h	a	h	h	a	h	a	h	a	a	a	h	a	a	h	h	a	a	h	h	a	a	h	a	h	a	h	h	a	a	h	a	h	a	h	h	h	a	h	h	a	h	h	h
AX-174132929	h	a	a	h	a	h	a	h	h	a	h	a	h	a	a	a	h	a	a	h	h	a	a	h	h	a	a	h	a	h	a	h	h	a	a	h	a	h	a	h	h	h	a	h	h	a	h	h	h
AX-115676824	h	a	a	h	a	h	a	h	h	a	h	a	h	a	a	a	h	a	a	h	h	a	a	h	h	a	a	h	a	h	a	h	h	a	a	h	a	h	a	h	h	h	a	h	h	a	h	h	h
AX-174181468	h	a	a	h	a	h	a	h	h	a	h	a	h	a	a	a	h	a	a	h	h	a	a	h	h	a	a	h	a	h	a	h	h	a	a	h	a	h	a	h	h	h	a	h	h	a	h	h	h
AX-174184031	h	a	a	h	a	h	a	h	h	a	h	a	h	a	a	a	h	a	a	h	h	a	a	h	h	a	a	h	a	h	a	h	h	a	a	h	a	h	a	h	h	h	a	h	h	a	h	h	h
AX-174120866	h	a	a	h	a	h	a	h	h	a	h	a	h	a	a	a	h	a	a	h	h	a	a	h	h	a	a	h	a	h	a	h	h	a	a	h	a	h	a	h	h	h	a	h	h	a	h	h	h
AX-174112693	h	a	a	h	a	h	a	h	h	a	h	a	h	a	a	a	h	a	a	h	h	a	a	h	h	a	a	h	a	h	a	h	h	a	a	h	a	h	a	h	h	h	a	h	h	a	h	h	h
AX-174130351	h	a	a	h	a	h	a	h	h	a	h	a	h	a	a	a	h	a	a	h	h	a	a	h	h	a	a	h	a	h	a	h	h	a	a	h	a	h	a	h	h	h	a	h	h	a	h	h	h
AX-174150868	h	a	a	h	a	h	a	h	h	a	h	a	h	a	a	a	h	a	a	h	h	a	a	h	h	a	a	h	a	h	a	h	h	a	a	h	a	h	a	h	h	h	a	h	h	a	h	h	h
AX-174132789	h	a	a	h	a	h	a	h	h	a	h	a	h	a	a	a	h	a	a	h	h	a	a	h	h	a	a	h	a	h	a	h	h	a	a	h	a	h	a	h	h	h	a	h	h	a	h	h	h
AX-115703453	h	a	a	h	a	h	a	h	h	a	h	a	h	a	a	a	h	a	a	h	h	a	a	h	h	a	a	h	a	h	a	h	h	a	a	h	a	h	a	h	h	h	a	h	a	a	h	h	h
AX-174143431	h	a	a	h	a	h	a	h	h	a	h	a	h	a	a	a	h	a	a	h	h	a	a	h	h	a	a	h	a	h	a	h	h	a	a	h	a	h	a	h	h	h	a	h	a	a	h	h	h
AX-174176056	h	a	a	h	a	h	a	h	h	a	h	a	h	a	a	a	h	a	a	h	h	a	a	h	h	a	a	h	a	h	a	h	h	a	a	h	a	h	a	h	h	h	a	h	a	a	h	h	h
AX-174180489	h	a	a	h	a	h	a	h	h	a	h	a	h	a	a	a	h	a	a	h	h	a	a	h	h	a	a	h	a	h	a	h	h	a	a	h	a	h	a	h	h	h	a	h	a	a	h	h	h
AX-174165924	h	a	a	h	a	h	a	h	h	a	h	a	h	a	a	a	h	a	a	h	h	a	a	h	h	a	a	h	a	h	a	h	h	a	a	h	a	h	a	h	h	h	a	h	a	a	h	h	h
AX-174180515	h	a	a	h	a	h	a	h	h	a	h	a	h	a	a	a	h	h	a	h	h	a	h	h	h	a	a	h	a	h	a	h	h	a	a	h	a	h	a	h	h	h	a	h	a	a	h	h	h
AX-174140557	h	a	a	h	a	h	a	h	h	a	h	a	h	a	a	a	h	h	a	h	h	a	h	h	h	a	a	h	a	h	a	h	h	a	a	h	a	h	a	h	h	h	a	h	a	a	h	h	h
AX-116812245	h	a	a	h	a	h	a	h	h	a	h	a	h	a	a	a	h	h	a	h	h	a	h	h	h	a	a	h	a	h	a	h	h	a	a	h	a	h	a	h	h	h	a	h	a	a	h	h	h
AX-174147421	h	a	a	h	a	h	a	h	h	a	h	a	h	a	a	a	h	h	a	h	h	a	h	h	h	a	a	h	a	h	a	h	h	a	a	h	a	h	a	h	h	h	a	h	a	a	h	h	h
AX-174186193	h	a	a	h	a	h	a	h	h	a	h	a	h	a	a	a	h	h	a	h	h	a	h	h	h	a	a	h	a	h	a	h	h	a	a	h	a	h	a	h	h	h	a	h	a	a	h	h	h
AX-174162012	h	a	a	h	a	h	a	h	h	a	h	a	h	a	a	a	h	h	a	h	h	a	h	h	h	a	a	h	a	h	a	h	h	a	a	h	a	h	a	h	h	h	a	h	a	a	h	h	h
AX-174202169	h	a	a	h	a	h	a	h	h	a	h	a	h	a	a	a	h	h	a	h	h	a	h	h	h	a	a	h	a	h	a	h	h	a	a	h	a	h	a	h	h	h	a	h	a	a	h	h	h
AX-174136959	h	a	a	h	a	h	a	h	h	a	h	a	h	a	a	a	h	h	a	h	h	a	h	h	h	a	a	h	a	h	a	h	h	a	a	h	a	h	a	h	h	h	a	h	a	a	h	h	h
AX-174169011	h	a	a	h	a	h	a	h	h	a	h	a	h	a	a	a	h	h	a	h	h	a	h	h	h	a	a	h	a	h	a	h	h	a	a	h	a	h	a	h	h	h	a	h	a	a	h	h	h
AX-174182517	h	a	a	h	a	h	a	h	h	a	h	a	h	a	a	a	h	h	a	h	h	a	h	h	h	a	a	h	a	h	a	h	h	a	a	h	a	h	a	h	h	h	a	h	a	a	h	h	h
AX-174141736	h	a	a	h	a	h	a	h	h	a	h	a	h	a	a	a	a	h	a	h	h	a	h	h	h	a	a	h	a	h	a	h	h	a	a	h	a	h	a	h	h	h	a	h	a	a	h	h	h
AX-115701887	h	a	a	h	a	h	a	h	h	a	h	a	h	a	a	a	a	h	a	h	h	a	h	h	h	a	a	h	a	h	a	h	h	a	a	h	a	h	a	h	h	h	a	h	a	a	h	h	h
AX-153648205	h	a	a	h	a	h	a	h	h	a	h	a	h	a	a	a	a	h	a	h	h	a	h	h	h	a	a	h	a	h	a	h	h	a	a	h	a	h	a	h	h	h	a	h	a	a	h	h	h
AX-115709512	h	a	a	h	a	h	a	h	h	a	h	a	h	a	a	a	a	h	a	h	h	a	h	h	h	a	a	h	a	h	a	h	h	a	a	h	a	h	a	h	h	h	a	h	a	a	h	h	h
AX-115682104	h	a	a	h	a	h	a	h	h	a	h	a	h	a	a	a	a	h	a	h	h	a	h	h	h	a	a	h	a	h	a	h	h	a	a	h	a	h	a	h	h	h	a	h	a	a	h	h	a
AX-174144549	h	a	a	h	a	h	a	h	h	a	h	a	h	a	a	a	a	h	a	h	h	a	h	h	h	a	a	h	a	h	a	h	h	a	a	h	a	h	a	h	h	h	a	h	a	a	h	h	a
AX-174170749	h	a	a	h	a	h	a	h	h	a	h	a	h	a	a	a	a	h	a	h	h	a	h	h	h	a	a	h	a	h	a	h	h	a	a	h	a	h	a	h	h	h	a	h	a	a	h	h	a
AX-174123793	h	a	a	h	a	h	a	h	h	a	h	a	h	a	a	a	a	h	a	-	h	a	h	h	h	a	a	h	a	h	a	h	h	a	a	h	a	h	a	h	h	h	a	h	a	a	h	h	a
AX-174200163	h	a	a	h	a	h	a	h	h	a	h	a	h	a	a	a	a	h	a	h	h	a	h	h	h	a	a	h	a	h	a	h	h	a	a	h	a	h	a	h	h	h	a	h	a	a	h	h	a
AX-174124717	h	a	a	h	a	h	a	h	h	a	h	a	h	a	a	a	a	h	a	h	h	a	h	h	h	a	a	h	a	h	a	h	h	a	a	h	a	h	a	h	h	h	a	h	a	a	h	h	a
AX-174129282	h	a	a	h	a	h	a	h	h	a	h	a	h	a	a	a	a	h	a	h	h	a	h	h	h	a	a	h	a	h	a	h	h	a	a	h	a	h	a	h	h	h	a	h	a	a	h	h	a
AX-174148987	h	a	a	h	a	h	a	h	h	a	h	a	h	a	a	a	a	h	a	h	h	a	h	h	h	a	a	h	a	h	a	h	h	a	a	h	a	h	a	h	h	h	a	h	a	a	h	h	a
AX-174162811	h	a	a	h	a	h	a	h	h	a	h	a	h	a	a	a	a	h	a	h	h	a	h	h	h	a	a	h	a	h	a	h	h	a	a	h	a	h	a	h	h	h	a	h	a	a	h	h	a
AX-174180226	h	a	a	h	a	h	a	h	h	a	h	-	h	a	a	a	a	h	a	h	h	a	h	h	h	a	a	h	a	h	a	h	h	a	a	h	a	h	a	h	h	h	a	h	a	a	h	h	a
AX-115672942	h	a	a	h	a	h	a	h	h	a	h	a	h	a	a	a	a	h	a	h	h	a	h	h	h	a	a	h	a	h	a	h	h	a	a	h	a	h	a	h	h	h	a	h	a	a	h	h	a
AX-174115275	h	a	a	h	a	h	a	h	h	a	h	a	h	a	a	a	a	h	a	h	h	a	h	h	h	a	a	h	a	h	a	h	h	a	a	h	a	h	a	h	h	h	a	h	a	a	h	h	a
AX-174208853	h	a	a	h	a	h	a	h	h	a	h	a	h	a	a	a	a	h	a	h	h	a	h	h	h	a	a	h	a	h	a	h	h	a	a	h	a	h	a	h	h	h	a	h	a	a	h	h	a
AX-174147361	h	a	a	h	a	h	a	h	h	a	h	a	h	a	a	a	a	h	a	h	h	a	h	h	h	a	a	h	a	h	a	h	h	a	a	h	a	h	a	h	h	h	a	h	a	a	h	h	a
AX-174112038	h	a	a	h	a	h	a	h	h	a	h	a	h	a	a	a	a	h	a	h	h	a	h	h	h	a	a	h	a	h	a	h	h	a	a	h	a	h	a	h	h	h	a	h	a	a	h	h	a
AX-174146749	h	a	a	h	a	h	a	h	h	a	h	a	h	a	a	a	a	h	a	h	h	a	h	h	h	a	a	h	a	h	a	h	h	a	a	h	a	h	a	h	h	h	a	h	a	a	h	h	a
AX-115671467	h	a	a	h	a	h	a	h	h	a	h	a	h	a	a	a	a	h	a	h	h	a	h	h	h	a	a	h	a	h	a	h	h	a	a	h	a	h	a	h	h	h	a	h	a	a	h	h	a
AX-115679595	h	a	a	h	a	h	a	h	h	a	h	a	h	a	a	a	a	h	a	h	h	a	h	h	h	a	a	h	a	h	a	h	h	a	a	h	a	h	a	h	h	h	a	h	a	a	h	h	a
AX-174113054	h	a	a	h	a	h	a	h	h	a	h	a	h	a	a	a	a	h	a	h	h	a	h	h	h	a	a	h	a	h	a	h	h	a	a	h	a	h	a	h	h	h	a	h	a	a	h	h	a
AX-115670244	h	a	a	h	a	h	a	h	h	a	h	a	h	a	a	a	a	h	a	h	h	a	h	h	h	a	a	h	a	h	a	h	h	a	a	h	a	h	a	h	h	h	a	h	a	a	h	h	a
AX-174136572	h	a	h	h	a	h	a	h	h	a	h	a	h	a	a	a	a	h	a	h	h	a	h	h	h	a	a	h	a	h	a	h	h	a	a	h	a	h	a	h	h	h	a	h	a	a	h	h	a
AX-115669222	h	a	h	h	a	h	a	h	h	a	h	a	h	a	a	a	a	h	h	h	h	a	h	h	h	a	h	h	a	h	a	h	h	a	a	h	a	h	a	h	h	h	a	h	a	a	h	h	a
AX-174143121	h	a	h	h	a	h	a	h	h	a	h	a	h	a	a	a	a	h	h	-	h	a	h	h	h	a	h	h	a	h	a	h	h	a	a	h	a	h	a	h	h	h	a	h	a	a	h	h	a
AX-174199192	h	a	h	h	a	h	a	h	h	a	h	a	h	a	a	a	a	h	h	h	h	a	h	h	h	a	h	h	a	h	a	h	h	a	a	h	a	h	a	h	h	h	a	h	a	a	h	h	a
AX-174158244	h	a	h	h	a	h	a	h	h	a	h	a	h	a	a	a	a	h	h	h	h	a	h	h	h	a	h	h	a	h	a	h	h	a	a	h	a	h	a	h	h	h	a	h	a	a	h	h	a
AX-174135162	h	a	h	h	a	h	a	h	h	a	h	a	h	a	a	a	a	h	h	h	h	a	h	h	h	a	h	h	a	h	a	h	h	a	a	h	a	h	a	h	h	h	a	h	a	a	h	h	a
AX-174167742	h	a	h	h	a	h	a	h	h	a	h	a	h	a	a	a	a	h	h	h	h	a	h	h	h	a	h	h	a	h	a	h	h	a	a	h	a	h	a	h	h	h	a	h	a	a	h	h	a
AX-174129805	h	a	h	h	a	h	a	h	h	a	h	a	h	a	a	a	a	h	h	h	h	a	h	h	h	a	h	h	a	h	a	h	h	a	a	h	a	h	a	h	h	h	a	h	a	a	h	h	a
AX-174194595	h	a	h	h	a	h	a	h	h	a	h	a	h	a	a	a	a	h	h	h	h	a	h	h	h	a	h	h	a	h	a	h	h	a	a	h	a	h	a	h	h	h	a	h	a	a	h	h	a
AX-174150467	h	a	h	h	a	h	a	h	h	a	h	a	h	a	a	a	a	h	h	h	h	a	h	h	h	a	h	h	a	h	a	h	h	a	a	h	a	h	a	h	h	h	a	h	a	a	h	h	a
AX-115733543	h	a	h	h	a	h	a	h	h	a	h	a	h	a	a	a	a	h	h	h	h	a	h	h	h	a	h	h	a	h	a	h	h	a	a	h	a	h	a	h	h	h	a	h	a	a	a	h	a
AX-174183351	h	a	h	h	a	h	a	h	h	a	h	a	h	a	a	a	a	h	h	h	h	a	h	h	h	a	h	h	a	h	a	h	h	a	a	h	a	h	a	h	h	h	a	h	a	a	a	h	a
AX-174132574	h	a	h	h	a	h	a	h	h	a	h	a	h	a	a	a	a	h	h	-	h	a	h	h	h	a	h	h	a	h	a	h	h	h	a	h	a	h	a	h	h	h	a	h	a	a	a	h	a
AX-174142988	h	a	h	h	a	h	a	h	h	a	h	a	h	a	a	a	a	h	h	h	h	a	h	h	h	a	h	h	a	h	a	h	h	h	a	h	a	h	a	h	h	h	a	h	a	a	a	h	a
AX-174159825	h	a	h	h	a	h	a	h	h	a	h	a	h	a	a	a	a	h	h	h	h	a	h	h	h	a	h	h	a	h	a	h	h	h	a	h	a	h	a	h	h	h	a	h	a	a	a	h	a
AX-174165120	h	a	h	h	a	h	a	h	h	a	h	a	h	a	a	a	a	h	h	h	h	a	h	h	h	a	h	h	a	h	a	h	h	h	a	h	a	h	a	h	h	h	a	h	a	a	a	h	a
AX-174173167	h	a	h	h	a	h	a	h	h	a	h	a	h	a	a	a	a	h	h	h	h	a	h	h	h	a	h	h	a	h	a	h	h	h	a	h	a	h	a	h	h	h	a	h	a	a	a	h	a
AX-174215650	h	a	h	h	a	h	a	h	h	a	h	a	h	a	a	a	a	h	h	h	h	a	h	h	h	a	h	h	a	h	a	h	h	a	a	h	a	h	a	h	h	h	a	h	a	a	a	h	a
AX-174178008	h	a	h	h	a	h	a	h	h	a	h	a	h	a	a	a	a	h	h	h	h	a	h	h	h	a	h	h	a	h	a	h	h	a	a	h	a	h	a	h	h	h	a	h	a	a	a	h	a
AX-174182385	h	a	h	h	a	h	a	h	h	a	h	a	h	a	a	a	a	h	h	h	h	a	h	h	h	a	h	h	a	h	a	h	h	a	a	h	a	h	a	h	h	h	a	h	a	a	a	h	a
AX-174181802	h	a	h	h	a	h	a	h	h	a	h	a	h	a	a	a	a	h	h	h	h	a	h	h	h	a	h	h	a	h	a	h	h	a	a	h	a	h	a	h	h	h	a	h	a	a	a	h	a
AX-115728372	h	a	h	h	a	h	a	h	h	a	h	a	h	a	a	a	a	h	h	h	h	a	h	h	h	a	h	h	a	h	a	h	h	h	a	h	a	h	a	h	h	h	a	h	a	a	a	h	a
AX-174172623	h	a	h	h	a	h	a	h	h	a	h	a	h	a	a	a	a	h	h	h	h	a	h	h	h	a	h	h	a	h	a	h	h	h	a	h	a	h	a	h	h	h	a	h	a	a	a	h	a
AX-115683867	h	a	h	h	a	h	a	h	h	a	h	a	h	a	a	a	a	h	h	a	h	a	h	h	h	a	h	h	a	h	a	h	h	h	a	h	a	h	a	h	h	h	a	h	a	a	a	h	a
AX-174207567	h	a	h	h	a	h	a	h	h	a	h	a	h	a	a	h	a	h	h	a	h	a	h	h	h	a	h	h	a	h	a	h	h	h	a	h	a	h	a	h	h	h	a	h	a	a	a	h	a
AX-174140771	h	a	h	h	a	h	a	h	h	a	h	a	h	a	a	h	a	h	h	a	h	a	h	h	h	a	h	h	a	h	a	h	h	h	a	h	a	h	a	h	h	h	a	h	a	a	a	h	a
AX-115701787	h	a	h	h	a	h	a	h	h	a	h	a	h	a	a	h	a	h	h	a	h	a	h	h	h	a	h	h	a	h	a	h	h	h	a	h	a	h	a	h	h	h	a	h	a	a	a	h	a
AX-115727955	h	a	h	h	a	h	a	h	h	a	h	a	h	a	a	h	a	h	h	a	h	a	h	h	h	a	h	h	a	h	a	h	h	h	a	h	a	h	a	h	h	h	a	h	a	a	a	h	a
AX-174122646	h	a	h	h	a	h	a	h	h	a	h	a	h	a	a	h	a	h	h	a	h	a	h	h	h	a	h	h	a	h	a	h	h	h	a	h	a	h	a	h	h	h	a	h	a	a	a	h	a
AX-174157221	h	a	h	h	a	h	a	h	h	a	h	a	h	a	a	h	a	h	h	a	h	a	h	h	h	a	h	h	a	h	a	h	h	h	a	h	a	h	a	h	h	h	a	h	a	a	a	h	a
AX-174181719	h	a	h	h	a	h	a	h	h	a	h	a	h	a	a	h	a	h	h	a	h	a	h	h	h	a	h	h	a	h	a	h	h	h	a	h	a	h	a	h	h	h	a	h	a	a	a	h	a
AX-174188309	a	h	h	h	h	h	a	h	h	h	h	a	h	a	h	h	h	a	h	a	h	a	h	a	h	a	a	a	h	a	a	a	a	h	a	h	a	a	h	a	h	a	a	h	h	h	h	h	h
AX-174125415	a	h	h	h	h	h	a	h	h	h	h	a	h	a	h	h	h	a	h	a	h	a	h	a	h	a	a	a	h	a	a	a	a	h	a	h	a	a	h	a	h	a	a	h	h	h	h	h	h
AX-115688019	a	h	h	h	h	h	a	h	a	h	h	a	h	a	h	h	h	a	h	a	h	a	h	a	h	a	a	a	h	a	a	a	a	h	a	h	a	a	h	a	a	a	a	h	h	h	h	h	h
AX-174112836	a	h	h	h	h	h	a	h	a	h	h	a	h	a	h	h	h	a	h	a	h	a	h	a	h	a	a	a	h	a	a	a	a	h	a	h	a	a	h	a	a	a	a	h	h	h	h	h	h
AX-174170319	a	h	h	h	h	h	a	h	a	h	h	a	h	a	h	h	h	a	h	a	h	a	h	a	h	a	a	a	h	a	a	a	a	h	a	h	a	a	h	a	a	a	a	h	h	h	h	h	h
AX-174197304	a	h	h	h	h	h	a	h	a	h	h	a	h	a	h	h	h	a	h	a	h	a	h	a	h	a	a	a	h	h	a	a	a	h	a	h	a	a	h	a	a	a	a	h	h	h	h	h	h
AX-174200730	a	h	h	h	h	h	a	h	a	h	h	a	h	a	h	h	h	a	h	a	h	a	h	a	h	a	a	a	h	h	a	a	a	h	a	h	a	a	h	a	a	a	a	h	h	h	h	h	h
AX-153650801	a	h	h	h	h	h	a	h	a	h	h	a	h	a	h	h	h	a	h	a	h	h	h	a	h	a	a	a	h	h	a	a	h	h	a	h	a	a	h	a	a	h	a	h	h	h	h	h	h
AX-174114344	a	h	h	-	h	h	h	h	a	h	h	a	h	a	h	h	h	h	h	a	h	h	h	a	h	a	a	h	h	h	h	a	h	h	a	h	a	a	h	a	a	h	a	h	h	h	h	h	h
AX-174214306	a	h	h	h	h	h	h	h	a	h	h	a	h	a	h	h	h	h	h	a	h	h	h	a	h	a	a	h	h	h	h	a	h	h	a	h	a	a	h	-	a	h	a	h	h	h	h	h	h
AX-174181676	a	h	h	h	h	h	h	h	a	h	h	a	h	a	h	h	h	h	h	a	h	h	h	a	h	a	a	h	h	h	h	a	h	h	a	h	a	a	h	a	a	h	a	h	h	h	h	h	h
AX-174206318	a	h	h	h	h	h	h	a	a	h	h	a	h	a	h	h	h	h	h	a	h	h	h	a	h	a	a	h	h	h	h	a	h	h	a	h	a	a	h	a	a	h	a	h	h	h	h	h	h
AX-174147312	a	h	h	h	h	h	h	a	a	h	h	a	h	a	h	h	h	h	h	a	h	h	h	a	h	a	a	h	h	h	h	a	h	h	a	h	a	a	h	a	a	h	a	h	h	h	h	h	h
AX-174139196	a	h	h	h	a	h	h	a	a	h	h	a	h	a	h	h	h	h	h	a	h	h	h	a	h	a	a	h	h	h	h	a	h	h	a	h	a	a	h	a	a	h	a	h	h	h	h	h	h
AX-174198149	a	h	h	h	a	h	h	a	a	h	h	a	h	a	h	h	h	h	h	a	h	h	h	a	h	a	a	h	h	h	h	a	h	h	a	h	a	a	h	a	a	h	a	h	h	h	h	h	h
AX-175074209	a	h	h	h	a	h	h	a	a	h	h	a	h	a	h	h	h	h	h	a	h	h	h	a	h	a	a	h	h	h	h	a	h	h	a	h	a	a	h	a	a	h	a	h	h	h	h	h	h
AX-174209575	a	h	h	h	a	h	h	a	a	h	h	a	h	a	h	h	h	h	h	h	h	h	h	a	h	a	a	h	h	h	h	a	h	h	a	h	a	a	h	a	a	h	a	h	h	h	h	h	h
AX-153655984	a	h	h	h	a	h	h	a	a	h	h	a	h	a	h	h	h	h	h	h	h	h	h	a	h	-	a	h	h	h	h	a	h	h	a	h	a	a	h	a	a	h	a	h	h	h	h	h	h
AX-174131030	a	h	h	h	a	h	h	a	a	h	h	a	h	a	h	h	h	h	h	h	h	h	h	a	h	h	a	h	h	h	h	a	h	h	h	h	a	h	h	a	a	h	a	h	h	h	h	h	h
AX-174121554	a	h	h	h	a	h	h	a	a	a	h	a	h	a	h	h	h	h	a	h	h	h	h	a	h	h	a	h	a	h	h	h	h	h	h	h	a	h	h	a	a	h	a	h	h	h	h	h	h
AX-153646884	a	h	h	h	a	h	h	a	a	a	h	a	h	a	h	h	h	h	a	h	h	h	h	a	h	h	a	h	a	h	h	h	h	h	h	h	a	h	h	a	a	h	a	h	h	h	h	h	h
AX-174141454	a	h	h	h	a	h	h	a	a	a	h	a	h	a	h	h	h	h	a	-	h	h	h	a	h	h	a	h	a	h	h	h	h	h	h	h	a	h	h	a	a	h	a	h	h	h	h	h	h
AX-174201028	a	h	h	h	a	h	h	a	a	a	h	a	h	a	h	h	h	h	a	h	h	h	h	a	h	h	a	h	a	h	h	h	h	h	h	h	a	h	h	a	a	h	a	h	h	h	h	h	h
AX-174201864	a	h	h	h	a	h	h	a	a	a	h	a	h	a	h	h	h	h	a	h	h	h	h	a	h	h	a	h	a	h	h	h	h	h	h	h	a	h	h	a	a	h	a	h	h	h	h	h	h
AX-174155688	a	h	h	h	a	h	h	a	a	a	h	a	h	a	h	h	h	h	a	-	h	h	h	a	h	h	a	h	a	h	h	h	h	h	h	h	a	h	h	a	a	h	a	h	h	h	h	h	h
AX-174197522	a	h	h	h	a	h	h	a	a	a	h	a	h	a	h	h	h	h	a	h	h	h	h	a	h	h	a	h	a	h	h	h	h	h	h	h	a	h	h	a	a	h	a	h	h	h	h	h	h
AX-174214949	a	h	h	h	a	h	h	a	a	a	h	a	h	a	h	h	h	h	a	h	h	h	h	a	h	h	a	h	a	h	h	h	h	h	h	h	a	h	h	a	a	h	a	h	h	h	h	h	h
AX-174198203	a	h	h	h	a	h	h	a	a	a	h	a	h	a	h	h	h	h	a	h	h	h	h	a	h	h	a	h	a	h	h	h	h	h	h	h	a	h	h	a	a	h	a	h	h	h	h	h	h
AX-174116838	a	h	h	h	a	h	h	a	a	a	h	a	h	a	h	h	h	h	a	h	h	h	h	a	h	h	a	h	a	h	h	h	h	h	h	h	a	h	h	a	a	h	a	h	h	h	h	h	h
AX-174179956	a	h	h	h	a	h	h	a	a	a	h	a	h	a	h	h	h	h	a	h	h	h	h	a	h	h	a	h	a	h	h	h	h	h	h	h	a	h	h	a	a	h	a	h	h	h	h	h	h
AX-115685749	a	h	h	h	a	h	h	a	a	a	h	a	h	a	h	h	h	h	a	h	h	h	h	a	h	h	a	h	a	h	h	h	h	h	h	h	a	h	h	a	a	h	a	h	h	h	h	h	h
AX-174184400	a	h	h	h	a	h	h	a	a	a	h	a	h	a	h	h	h	h	a	h	h	h	h	a	h	h	a	h	a	h	h	h	h	h	h	h	a	h	h	a	a	h	a	h	h	h	h	h	h
AX-174186133	a	h	h	h	a	h	h	a	a	a	h	a	h	a	h	h	h	h	a	h	h	h	h	a	h	h	a	h	a	h	h	h	h	h	h	h	a	h	h	a	a	h	a	h	h	h	h	h	h
AX-174193339	a	h	h	h	a	h	h	a	a	a	h	a	h	a	h	h	h	h	a	h	h	h	h	a	h	h	a	h	a	h	h	h	h	h	h	h	a	h	h	a	a	h	a	h	h	h	h	h	h
AX-174199173	a	h	h	h	a	h	h	a	a	a	h	a	h	a	h	h	h	h	a	h	h	h	h	a	h	h	a	h	a	h	h	h	h	h	h	h	a	h	h	a	a	h	a	h	h	h	h	h	h
AX-174111410	a	h	h	h	a	h	h	a	a	a	h	a	h	a	h	h	h	h	a	h	h	h	h	a	h	h	a	h	a	h	h	h	h	h	h	h	a	h	h	a	a	h	a	h	h	h	h	h	h
AX-174121248	a	h	h	h	a	h	h	a	a	a	h	a	h	a	h	h	h	h	a	h	h	h	h	a	h	h	a	h	a	h	h	h	h	h	h	h	a	h	h	a	a	h	a	h	h	h	h	h	h
AX-174189236	a	h	h	h	a	h	h	a	a	a	h	a	h	a	h	h	h	h	a	h	h	h	h	a	h	h	a	h	a	h	h	h	h	h	h	h	a	h	h	a	a	h	a	h	h	h	h	h	h
AX-115733679	a	h	h	h	a	h	h	a	a	a	h	a	h	a	h	h	h	h	a	h	h	h	h	a	h	h	a	h	a	h	h	h	h	h	h	h	a	h	h	a	a	h	a	h	h	h	h	h	h
AX-174205607	a	h	h	h	a	h	h	a	a	a	h	a	h	a	h	h	h	h	a	h	h	h	h	a	h	h	a	h	a	h	h	h	h	h	h	h	a	h	h	a	a	h	a	h	h	h	h	h	h
AX-174143408	a	h	h	h	a	h	h	a	a	a	h	a	h	a	h	h	h	h	a	h	h	h	h	a	h	h	a	h	a	h	h	h	h	h	h	h	a	h	h	a	a	h	a	h	h	h	h	h	h
AX-174163013	a	h	h	h	a	h	h	a	a	a	h	a	h	a	h	h	h	h	a	h	h	h	h	a	h	h	a	h	a	h	h	h	h	h	h	h	a	h	h	a	a	h	a	h	h	h	h	h	h
AX-115725101	a	h	h	h	a	h	h	a	a	a	h	a	h	a	h	h	h	h	a	h	h	h	h	a	h	h	a	h	a	h	h	h	h	h	h	h	a	h	h	a	a	h	a	h	h	h	h	h	h
AX-174212013	a	h	h	h	a	h	h	a	a	a	h	a	h	a	h	h	h	h	a	h	h	h	h	a	h	h	a	h	a	h	h	h	h	h	h	h	a	h	h	a	a	h	a	h	h	h	h	h	h
AX-174130192	a	h	h	h	a	h	h	a	a	a	h	a	h	a	h	h	h	h	a	h	h	h	h	a	h	h	a	h	a	h	h	h	h	h	h	h	a	h	h	a	a	h	a	h	h	h	h	h	h
AX-174152375	a	h	h	h	a	h	h	a	a	a	h	a	h	a	h	h	h	h	a	h	h	h	h	a	h	h	a	h	a	h	h	h	h	h	h	h	a	h	h	a	a	h	a	h	h	h	h	h	h
AX-174201565	a	h	h	h	a	h	h	a	a	a	h	a	h	a	h	h	h	h	a	h	h	h	h	a	h	h	a	h	a	h	h	h	h	h	h	h	a	h	h	a	a	h	a	h	h	h	h	h	h
AX-174125344	a	h	h	h	a	h	h	h	a	a	h	a	h	a	h	h	h	h	a	h	h	h	h	h	h	h	a	h	a	h	h	h	h	h	h	h	a	a	h	a	a	h	a	h	h	h	a	h	h
AX-174154613	a	h	h	h	a	h	h	h	a	a	h	a	h	a	h	h	h	h	a	h	h	h	h	h	h	h	a	h	a	h	h	h	h	h	h	h	a	a	h	a	a	h	a	h	h	h	a	h	h
AX-174122529	a	h	h	h	a	h	h	h	a	a	h	a	h	a	h	h	h	h	a	h	h	h	h	a	h	h	a	h	a	h	h	h	h	h	h	h	a	a	h	a	a	h	a	h	h	h	a	h	h
AX-115715210	a	h	h	h	a	h	h	h	a	a	h	a	h	a	h	h	h	h	a	h	h	h	h	a	h	h	a	h	a	h	h	h	h	h	h	h	a	a	h	a	a	h	a	h	h	h	a	h	h
AX-174155906	a	h	h	h	a	h	h	h	a	a	h	a	h	a	h	h	h	h	a	h	h	h	h	a	h	h	a	h	a	h	h	h	h	h	h	h	a	a	h	a	a	h	a	h	h	h	a	h	h
AX-174186486	a	h	h	h	a	h	h	h	a	a	h	a	h	a	h	h	h	h	a	h	h	h	h	h	h	h	a	h	a	h	h	h	h	h	h	h	a	a	h	a	a	h	a	h	h	h	a	h	h
AX-174199868	a	h	h	h	a	h	h	h	a	a	h	a	h	a	h	h	h	h	a	h	h	h	h	h	h	h	a	h	a	h	h	h	h	h	h	h	a	a	h	a	a	h	a	h	h	h	a	h	h
AX-174142229	a	h	h	h	a	h	h	h	a	a	h	a	h	a	h	h	h	h	a	h	h	h	h	h	h	h	a	h	a	h	h	h	h	h	h	h	a	a	h	a	a	h	a	h	h	h	a	h	h
AX-174162991	a	h	h	h	a	h	h	h	a	a	h	a	h	a	h	h	h	h	a	h	h	h	h	h	h	h	a	h	a	h	h	h	h	h	h	h	a	a	h	a	a	h	a	h	h	h	a	h	h
AX-115713383	a	h	h	h	a	h	h	h	a	a	h	a	h	a	h	h	h	h	a	h	h	h	h	h	h	h	a	h	a	h	h	h	h	h	h	h	a	a	h	a	a	h	a	h	h	h	a	h	h
AX-174141474	a	h	h	h	a	h	h	h	a	a	h	a	h	a	h	h	h	h	a	h	h	h	h	h	h	h	a	h	a	h	h	h	h	h	h	h	a	a	h	a	a	h	a	h	h	h	a	h	h
AX-174137840	a	h	h	h	a	h	h	h	a	a	h	a	h	a	h	h	h	h	a	h	h	h	h	h	h	h	a	h	a	h	h	h	h	h	h	h	a	a	h	a	a	h	a	h	h	h	a	h	h
AX-174113006	a	h	h	h	a	h	h	h	a	a	h	a	h	a	h	h	h	h	a	h	h	h	h	h	h	h	a	h	a	h	h	h	h	h	h	h	a	a	h	a	a	h	a	h	h	h	a	h	h
AX-174113066	a	h	h	h	a	h	h	h	a	a	h	a	h	a	h	h	h	h	a	h	h	h	h	h	h	h	a	h	a	h	h	h	h	h	h	h	a	a	h	a	a	h	a	h	h	h	a	h	h
AX-174131534	a	h	h	h	a	h	h	h	a	a	h	a	h	a	h	h	h	h	a	h	h	h	h	h	h	h	a	h	a	h	h	h	h	h	h	h	a	a	h	a	a	h	a	h	h	h	a	h	h
AX-174152393	a	h	h	h	a	h	h	h	a	a	h	a	h	a	h	h	h	h	a	h	h	h	h	h	h	h	a	h	a	h	h	h	h	h	h	h	a	a	h	a	a	h	a	h	h	h	a	h	h
AX-115668784	a	h	h	h	h	h	h	h	a	a	h	a	h	a	h	h	h	h	h	h	h	h	h	h	h	h	a	h	a	h	a	h	h	h	h	h	a	a	h	a	a	h	a	h	h	h	a	h	h
AX-174134510	a	h	h	h	h	h	h	h	a	a	h	a	h	a	h	h	h	h	h	h	h	h	h	h	h	h	a	h	a	h	a	h	h	a	h	h	a	a	h	a	a	h	a	h	h	h	a	h	h
AX-174161830	a	h	h	h	h	h	h	h	a	a	h	a	h	a	h	h	h	h	h	-	h	h	h	h	h	h	a	h	a	h	a	h	h	a	h	h	a	a	h	a	a	h	a	h	h	h	a	h	h
AX-174178397	a	h	h	h	h	h	h	h	a	a	h	a	h	a	h	h	h	h	h	h	h	h	h	h	h	h	a	h	a	h	a	h	h	a	h	h	a	a	h	a	a	h	a	h	h	h	a	a	h
AX-115685626	a	h	h	h	h	h	h	h	a	a	h	a	h	a	h	h	h	h	h	h	h	h	h	h	h	h	a	h	a	h	a	h	h	a	h	h	a	a	h	a	a	h	a	h	h	h	a	a	h
AX-174134224	a	h	h	h	h	h	h	h	a	a	h	a	h	a	h	h	h	h	h	h	h	h	h	h	h	h	a	h	a	h	a	h	h	a	h	h	a	a	h	a	a	h	a	h	h	h	a	a	h
AX-174214395	a	h	h	h	h	h	h	h	a	a	h	a	h	a	h	h	h	h	h	h	h	h	h	h	h	h	a	h	a	h	a	h	h	a	h	h	a	a	h	a	a	h	a	h	h	h	a	a	h
AX-174157983	a	h	h	h	h	h	h	h	a	a	h	a	h	a	h	h	h	h	h	h	h	h	h	h	h	h	a	h	a	h	a	h	h	a	h	h	a	a	h	a	a	h	a	h	h	h	a	a	h
AX-115726490	a	h	h	h	h	h	h	h	a	a	h	a	h	a	h	h	h	h	h	h	h	h	h	h	h	h	a	h	a	h	a	h	h	a	h	h	a	a	h	a	a	h	a	h	h	h	a	a	h
AX-174117800	a	h	h	h	h	h	h	h	a	a	a	a	h	a	h	h	h	h	h	h	h	h	h	h	h	h	a	h	a	h	a	h	h	a	h	h	a	a	h	a	a	h	a	h	h	h	a	a	h
AX-174153739	a	h	h	h	h	h	h	h	a	a	a	a	h	a	h	h	h	h	h	h	h	h	h	h	h	h	a	h	a	h	a	h	h	a	h	h	a	a	h	a	a	h	a	h	h	h	a	a	h
AX-174196127	a	h	h	h	h	h	h	h	a	a	a	a	h	a	h	h	h	h	h	h	h	h	h	h	h	h	a	h	a	h	a	h	a	a	h	h	a	a	h	a	a	h	a	h	h	h	h	a	h
AX-115697052	a	h	h	h	h	h	h	h	a	a	a	a	h	a	h	h	h	h	h	h	h	h	h	h	h	h	a	h	a	h	a	h	a	a	h	h	a	a	h	a	a	h	a	h	h	h	h	a	h
AX-174122669	a	h	h	h	h	h	h	h	a	a	a	a	h	a	h	h	h	h	h	h	h	h	h	h	h	h	a	h	a	h	a	h	a	a	h	h	a	a	h	a	a	h	a	h	h	h	h	a	h
AX-115701984	a	h	h	h	h	h	h	h	a	a	a	a	h	a	h	h	h	h	h	h	h	a	h	h	h	h	a	h	a	h	a	h	a	a	h	h	a	a	h	a	a	h	a	h	h	h	h	a	h
AX-174119569	a	h	h	h	h	h	h	h	a	a	a	a	h	a	h	h	h	h	h	h	h	a	h	h	h	h	a	h	a	h	a	h	a	a	h	h	a	a	h	a	a	h	a	h	h	h	h	a	h
AX-174114935	a	h	h	h	h	h	h	h	a	a	a	a	h	a	h	h	h	h	h	h	h	a	h	h	h	h	a	h	a	h	a	h	a	a	h	h	a	a	h	a	a	h	a	h	h	h	h	a	h
AX-174150827	a	h	h	h	h	h	h	h	a	a	a	a	h	a	h	h	h	h	h	h	h	a	h	h	h	h	a	h	a	h	a	h	a	a	h	h	a	a	h	a	a	h	a	h	h	h	h	a	h
AX-174176645	a	h	h	h	h	h	h	h	a	a	a	a	h	a	h	h	h	h	h	h	h	a	h	h	h	h	a	h	a	h	a	h	a	a	h	h	a	a	h	a	a	h	a	h	h	h	h	a	h
AX-174215069	a	h	h	h	h	h	h	h	a	a	a	a	h	a	h	h	h	h	h	h	h	a	h	h	h	h	a	h	a	h	a	h	a	a	h	h	a	a	h	a	a	h	a	h	h	h	h	a	h
AX-174138323	a	h	h	h	h	h	h	h	a	a	a	a	h	a	h	h	h	h	h	h	h	a	h	h	h	h	a	h	a	h	a	h	a	a	a	h	a	h	h	a	a	h	a	h	h	h	h	a	h
AX-174183120	a	h	h	h	h	h	h	h	a	a	a	a	h	a	h	h	h	h	h	h	h	a	h	h	h	h	a	h	a	h	a	h	a	a	a	h	a	h	h	a	a	h	a	h	h	h	h	a	h
AX-174171574	a	h	h	h	h	h	h	h	a	a	a	a	h	a	h	h	h	h	h	h	h	a	h	h	h	h	a	h	a	h	a	h	a	a	a	h	a	h	h	a	a	h	a	h	h	h	h	a	h
AX-174117006	a	h	h	h	h	h	h	h	a	a	a	a	h	a	h	h	h	h	h	h	a	a	h	h	h	h	a	h	a	h	a	h	a	a	a	h	a	h	h	a	a	h	a	h	h	h	h	a	h
AX-174163442	a	h	h	h	h	h	h	h	a	a	a	a	h	a	h	h	h	h	h	h	a	a	h	h	h	h	a	h	a	h	a	h	a	a	a	h	a	h	h	a	a	h	a	h	h	h	h	a	h
AX-175073819	a	h	h	h	h	h	h	h	a	a	a	a	h	a	h	h	h	h	h	h	a	a	h	h	h	h	a	h	a	h	a	h	a	a	a	h	a	h	h	a	a	h	a	h	h	h	h	a	h
AX-174153370	a	h	h	h	h	h	h	h	a	a	a	a	h	a	h	h	h	h	h	h	a	a	h	h	h	h	a	h	a	h	a	h	a	a	a	h	a	h	h	a	a	h	a	h	h	h	h	a	h
AX-174182227	a	h	h	h	h	h	h	h	a	a	a	a	h	a	h	h	h	h	h	h	a	a	h	h	h	h	a	h	a	h	a	h	a	a	a	h	a	h	h	a	a	h	a	h	a	h	h	a	h
AX-174184372	a	h	h	h	h	h	h	h	a	a	a	a	h	a	h	h	h	h	h	h	a	a	h	h	h	h	a	h	a	h	a	h	a	a	a	h	a	h	h	a	a	h	a	h	a	h	h	a	h
AX-174146375	a	h	h	h	h	h	h	h	a	a	a	a	h	a	h	h	h	h	h	h	a	a	h	h	h	h	a	h	a	h	a	h	a	a	a	h	a	h	h	a	a	h	a	h	a	h	h	a	h
AX-174154710	a	h	h	h	h	h	h	h	a	a	a	a	h	a	h	h	h	h	h	h	a	a	h	h	h	h	a	h	a	h	a	h	a	a	a	h	a	h	h	a	a	h	a	h	a	h	h	a	h
AX-174190997	a	h	h	h	h	h	h	h	a	a	a	a	h	a	h	h	h	h	h	h	a	a	h	h	h	h	a	h	a	h	a	h	a	a	a	h	a	h	h	a	a	h	a	h	a	h	h	a	h
AX-115696268	a	h	h	h	h	h	h	h	a	a	a	a	h	a	h	h	h	h	h	h	a	a	h	h	h	h	a	h	a	h	a	h	a	a	a	h	a	h	h	a	a	h	a	h	a	h	h	a	h
AX-174187462	a	h	h	h	h	h	h	h	a	a	a	a	h	a	h	h	h	h	h	h	a	a	h	h	h	h	a	h	a	h	a	h	a	a	a	h	a	h	h	a	a	h	a	h	a	h	h	a	h
AX-153656260	a	h	h	h	h	h	h	h	a	a	a	a	h	a	h	h	h	h	h	a	a	a	a	h	h	h	a	h	a	h	a	h	a	a	a	h	a	h	h	a	a	h	a	h	a	h	h	a	h
AX-115695274	a	h	h	h	h	h	h	h	a	a	a	a	h	a	h	h	h	a	h	a	a	a	a	h	h	h	a	h	a	h	a	h	a	a	a	h	a	h	h	a	a	h	a	h	a	h	h	a	h
AX-174186023	a	h	h	h	h	h	h	h	a	a	a	a	h	a	h	h	h	a	h	a	a	a	a	h	h	h	a	h	a	h	a	h	a	a	a	h	a	h	h	a	a	h	a	h	a	h	h	a	h
AX-174135136	a	h	h	h	h	h	h	h	a	a	a	a	h	a	h	h	h	a	h	a	a	a	a	h	h	h	a	h	a	h	a	h	a	a	a	h	a	h	h	a	a	h	a	h	a	h	h	a	h
AX-174186569	a	h	h	h	h	h	h	h	a	a	a	a	h	a	h	h	h	a	h	a	a	a	a	h	h	h	a	h	a	h	a	h	a	a	a	h	a	h	h	a	a	h	a	h	a	h	h	a	h
AX-115735480	a	h	h	h	h	h	h	h	a	a	a	a	h	a	h	h	h	a	h	a	a	a	a	h	h	h	a	h	a	h	a	h	a	a	a	h	a	h	h	a	a	h	a	h	a	h	h	a	h
AX-174120712	a	h	h	h	h	h	h	h	a	a	a	a	h	a	h	h	h	a	h	a	a	a	a	h	h	h	a	h	a	h	a	h	a	a	a	h	a	h	h	a	a	h	a	h	a	h	h	a	h
AX-174177560	a	h	h	h	h	h	h	h	a	a	a	a	h	a	h	h	h	a	h	a	a	a	a	h	h	h	a	h	a	h	a	h	a	a	a	h	a	h	h	a	a	h	a	h	a	h	h	a	h
AX-174185432	a	h	h	h	h	h	h	h	a	a	a	a	h	a	h	h	h	a	h	a	a	a	a	h	h	h	a	h	a	h	a	h	a	a	a	h	a	h	h	a	a	h	a	h	a	h	h	a	h
AX-175074098	a	h	h	h	h	h	h	h	a	a	a	a	h	a	h	h	h	a	h	a	a	a	a	h	h	h	a	h	a	h	a	h	a	a	a	h	a	h	h	a	a	h	a	h	a	h	h	a	h
AX-174184532	a	h	h	h	h	h	h	h	a	a	a	a	h	a	h	h	h	a	h	a	a	a	a	h	h	h	a	h	a	h	a	h	a	a	a	h	a	h	h	a	a	a	a	h	a	h	h	a	h
AX-174151224	a	h	h	h	h	h	h	h	a	a	a	a	h	a	h	h	h	a	h	a	a	a	a	h	h	h	a	h	a	h	a	h	a	a	a	h	a	h	h	a	a	a	a	h	a	h	h	a	h
AX-174181992	a	h	h	h	h	h	h	h	a	a	a	a	h	a	h	h	h	a	h	a	a	a	a	h	h	h	a	h	a	h	a	h	a	a	a	h	a	h	h	a	a	a	a	h	a	h	h	a	h
AX-174131663	a	h	h	h	h	h	h	h	a	a	a	a	h	a	h	h	h	a	h	a	a	a	a	h	h	h	a	h	a	h	a	h	a	a	a	h	a	h	h	a	a	a	a	h	a	h	h	a	h
AX-174138856	a	h	h	h	h	h	h	a	a	a	a	a	h	a	a	h	h	a	h	a	a	a	a	h	h	h	a	h	a	h	a	h	a	a	a	h	a	h	h	a	a	a	a	h	a	h	h	a	h
AX-174161398	a	h	h	h	h	h	h	a	a	a	a	a	h	a	a	h	h	a	h	a	a	a	a	h	h	h	a	h	a	h	a	h	a	a	a	h	a	h	h	a	a	a	a	h	a	h	h	a	h
AX-174177840	a	h	h	h	h	h	h	a	a	a	a	a	h	a	a	h	h	a	h	a	a	a	a	h	h	h	a	h	a	h	a	h	a	a	a	h	a	h	h	a	a	a	a	h	a	h	h	a	h
AX-174132127	a	h	h	h	h	h	h	a	a	a	a	a	h	a	a	h	h	a	h	a	a	a	a	h	h	h	a	h	a	h	a	h	a	a	a	h	a	h	h	a	a	a	a	h	a	h	h	a	h
AX-174140172	a	h	h	h	h	h	h	a	a	a	a	a	h	a	a	h	h	a	h	a	a	a	a	h	h	h	a	h	a	h	a	h	a	a	a	h	a	h	h	a	a	a	a	h	a	h	h	a	h
AX-174155753	a	h	h	h	h	h	h	a	a	a	a	a	h	a	a	h	h	a	h	a	a	-	a	h	h	h	a	h	a	h	a	h	a	a	a	h	a	h	h	a	a	a	a	h	a	h	h	a	h
AX-174157545	a	h	h	h	h	h	h	a	a	a	a	a	h	a	a	h	h	a	h	a	a	a	a	h	h	h	a	h	a	h	a	h	a	a	a	h	a	h	h	a	a	a	a	h	a	h	h	a	h
AX-174146603	a	h	h	h	h	h	h	a	a	a	a	a	h	a	a	h	h	a	h	a	a	a	a	h	h	h	a	h	a	h	a	h	a	a	a	h	a	h	h	a	a	a	a	h	a	h	h	a	h
AX-115709325	a	h	h	h	h	h	h	a	a	a	a	a	h	a	a	h	h	a	h	a	a	a	a	h	h	h	a	h	a	h	a	h	a	a	a	h	a	h	h	a	a	a	a	h	a	h	h	a	h
AX-116812015	a	h	h	h	h	h	h	a	a	a	a	a	h	a	a	h	h	a	h	a	a	a	a	h	h	h	a	h	a	h	a	h	a	a	a	h	a	h	h	a	a	a	a	h	a	h	h	a	h
AX-174157180	a	h	h	h	h	h	h	a	a	a	a	a	h	a	a	h	h	a	h	a	a	a	a	h	h	h	a	h	a	h	a	h	a	a	a	h	a	h	h	-	a	a	a	h	a	h	h	a	h
AX-174148005	a	h	h	h	h	h	h	a	a	a	a	a	h	a	a	h	h	a	h	a	a	a	a	h	h	h	a	h	a	h	a	h	a	a	a	h	a	h	h	a	a	a	a	h	a	h	h	a	h
AX-174195617	a	h	h	h	h	h	h	a	a	a	a	a	h	a	a	h	h	a	h	a	a	a	a	h	h	h	a	h	a	h	a	h	a	a	a	h	a	h	h	a	h	a	a	h	a	h	h	a	h
AX-174193490	a	h	h	h	h	h	h	a	a	a	a	a	h	a	a	h	h	a	h	a	a	a	a	h	h	h	a	h	a	h	a	a	a	a	a	h	a	h	h	a	a	a	a	h	a	h	h	a	h
AX-174139539	a	h	h	h	h	h	h	a	a	a	a	a	h	a	a	h	h	a	h	a	a	a	a	h	h	h	a	h	a	h	a	a	a	a	a	h	a	h	h	a	a	a	a	h	a	h	h	a	h
AX-174121522	a	h	h	h	h	h	h	a	a	a	a	a	h	a	a	h	h	a	h	a	a	a	a	h	h	h	a	h	a	h	a	a	a	a	a	h	a	h	h	a	a	a	a	h	a	h	h	a	h
AX-174140699	a	h	h	h	h	h	h	a	a	a	a	a	h	a	a	h	h	a	h	a	a	a	a	h	h	h	a	h	a	h	a	a	a	a	a	h	a	h	h	a	a	a	a	h	a	h	h	a	h
AX-174206035	a	h	h	-	h	h	h	a	a	a	a	a	h	a	a	h	h	a	h	a	a	a	a	h	h	h	a	h	a	h	a	a	a	a	a	h	a	h	h	a	a	a	a	h	a	h	h	a	h
AX-115706204	a	h	h	a	h	h	h	a	a	a	a	a	h	a	a	h	a	a	h	a	a	a	a	h	h	h	a	a	a	h	a	a	a	a	a	h	a	h	h	a	a	a	h	h	a	h	h	a	h
AX-174155320	a	h	h	a	h	h	h	a	a	a	a	a	h	a	a	h	a	a	h	a	a	a	a	h	h	h	a	a	a	h	a	a	a	a	a	h	a	h	h	a	a	a	h	h	a	h	h	a	h
AX-174167373	a	h	h	a	h	h	h	a	a	a	a	a	h	a	a	h	a	a	h	a	a	a	a	h	h	h	a	a	a	h	a	a	a	a	a	h	h	h	h	a	a	a	h	h	a	h	h	a	h
AX-174111064	a	h	h	a	h	h	h	a	a	a	a	a	h	a	a	h	a	a	h	a	a	a	a	h	h	h	a	a	a	h	a	a	a	a	a	h	h	h	h	a	a	a	h	h	a	h	h	a	h
AX-174124544	a	h	h	a	h	h	h	a	a	a	a	a	h	a	a	h	a	a	h	a	a	a	a	h	h	h	a	a	a	h	a	a	a	a	a	h	h	h	h	a	a	a	h	h	a	h	h	a	h
AX-174171567	a	h	h	a	h	h	h	a	a	a	a	a	h	h	a	h	a	a	h	a	a	a	a	h	h	h	a	a	a	h	a	a	a	a	a	h	h	h	h	a	a	a	h	h	a	h	h	a	h
AX-174113369	a	h	h	a	h	h	h	a	a	a	a	a	h	h	a	h	a	a	h	a	a	a	a	h	h	h	a	a	a	h	a	a	a	a	a	h	h	h	h	a	a	a	h	h	a	h	h	a	h
AX-174190438	a	h	h	a	h	h	h	a	a	a	a	a	h	h	a	h	a	a	h	a	a	a	a	h	h	h	a	a	a	h	a	a	a	a	a	h	h	h	h	a	a	a	h	h	a	h	h	a	h
AX-174143368	a	h	h	a	h	h	h	a	a	a	a	a	h	h	a	h	a	a	h	a	a	a	a	h	h	h	a	a	a	h	a	a	a	a	a	h	h	h	h	a	a	a	h	h	a	h	h	a	h
AX-174148721	a	h	h	a	h	h	h	a	a	a	a	a	h	h	a	h	a	a	h	a	a	a	a	h	h	h	a	a	a	h	a	a	a	a	a	h	h	h	h	a	a	a	h	h	a	h	h	a	h
AX-174194677	a	h	h	a	h	h	h	a	a	a	a	a	h	h	a	h	a	a	h	a	a	a	a	h	h	h	a	a	a	h	a	a	a	a	a	h	h	h	h	a	a	a	h	h	a	h	h	a	h
AX-115676353	a	h	h	a	h	h	h	a	a	a	a	a	h	h	a	h	a	a	h	a	a	a	a	h	h	h	a	a	a	h	a	a	a	a	a	h	h	h	h	a	a	a	h	h	a	h	h	a	h
AX-174145055	a	h	h	a	h	h	h	a	a	a	a	a	h	h	a	h	a	a	h	a	a	a	a	h	h	h	a	a	a	h	a	a	a	a	a	h	h	h	h	a	a	a	h	h	a	h	h	a	h
AX-174210675	a	h	h	a	h	h	h	a	a	a	a	a	h	h	a	h	a	a	h	a	a	a	a	h	h	h	a	a	a	h	a	a	a	a	a	h	h	h	h	a	a	a	h	h	a	h	h	a	h
AX-174122882	a	h	h	a	h	h	h	a	a	a	a	a	h	h	a	h	a	a	h	a	a	a	a	h	h	h	a	a	a	h	a	a	a	a	a	h	h	h	h	a	a	a	h	h	a	h	h	a	h
AX-115709986	a	h	h	a	h	h	h	a	a	a	a	a	h	h	a	h	a	a	h	a	a	a	a	h	h	h	a	a	a	h	a	a	a	a	a	h	h	h	h	a	a	a	h	h	a	h	h	a	h
AX-174169017	a	h	h	a	h	h	h	a	a	a	a	a	h	h	a	h	a	a	h	a	a	a	a	h	h	h	a	a	a	h	a	a	a	a	a	h	h	h	h	a	a	a	h	h	a	h	h	a	h
AX-174199099	a	h	h	a	h	h	h	a	a	a	a	a	h	h	a	h	a	a	h	a	a	a	a	h	h	h	a	a	a	h	a	a	a	a	a	h	h	h	h	a	a	a	h	h	a	h	h	a	h
AX-174164183	a	h	h	a	h	h	h	a	a	a	a	a	h	h	a	h	a	a	h	a	a	a	a	h	h	h	a	a	a	h	a	a	a	a	a	h	h	h	h	a	a	a	h	h	a	h	h	a	h
AX-174125503	a	h	h	a	h	h	h	a	a	a	a	a	h	h	a	h	a	a	h	a	a	a	a	h	h	h	a	a	a	h	a	a	a	a	a	h	h	h	h	a	a	a	h	h	a	h	h	a	h
AX-174128269	a	h	h	a	h	h	h	a	a	a	a	h	h	h	a	h	a	a	h	a	a	a	a	h	h	h	a	a	a	h	a	a	a	a	a	h	h	h	h	a	a	a	h	h	a	h	h	a	h
AX-174161928	a	h	h	a	h	h	h	a	a	a	a	a	h	h	a	h	a	a	h	a	a	a	a	h	h	h	a	a	a	h	a	a	a	a	a	h	h	h	h	a	a	a	h	h	a	h	h	a	h
AX-174198579	a	h	h	a	h	h	h	a	a	a	a	a	h	h	a	h	a	a	h	a	a	a	a	h	h	h	a	a	a	h	a	a	a	a	a	h	h	h	h	a	a	a	h	h	a	h	h	a	h
AX-174130084	a	h	h	a	h	h	h	a	a	a	a	a	h	h	a	h	a	a	h	a	a	a	a	h	h	h	a	a	h	h	a	a	a	a	a	h	h	h	h	a	a	a	h	h	a	h	h	a	h
AX-174177136	a	h	h	a	h	h	h	a	a	a	a	a	h	h	a	h	a	a	h	a	a	a	a	h	h	h	a	a	h	h	a	a	a	a	a	h	h	h	h	a	a	a	h	h	a	h	h	a	h
AX-115694832	a	h	h	a	h	h	h	a	a	a	a	a	h	h	a	h	a	a	h	a	a	a	a	h	h	h	a	a	h	h	a	a	a	a	a	h	h	h	h	a	a	a	h	h	a	h	h	a	h
AX-115719071	a	h	h	a	h	h	h	a	a	a	a	a	h	h	a	h	a	a	h	a	a	a	a	h	a	h	a	a	h	h	a	a	a	a	a	h	h	h	h	a	a	a	h	h	a	h	h	a	h
AX-115688108	a	h	h	a	h	h	h	a	a	a	a	a	h	h	a	h	a	a	h	a	a	a	a	h	a	h	a	a	h	h	h	a	a	a	a	h	h	h	h	h	a	a	h	h	a	h	h	a	h
AX-174214919	a	h	h	a	h	h	h	a	a	a	a	a	h	h	a	h	a	a	h	a	a	a	a	h	a	h	a	a	h	h	h	a	a	a	a	h	h	h	h	h	a	a	h	h	a	h	h	a	h
AX-174198545	a	h	h	a	h	h	h	a	a	a	a	a	h	h	a	h	a	a	h	a	a	a	a	h	a	h	a	a	h	h	h	a	a	a	a	h	h	h	h	h	a	a	h	h	a	h	h	a	h
AX-174200399	a	h	h	a	h	h	h	a	a	a	a	a	h	h	a	h	a	a	h	a	a	a	a	h	a	h	a	a	h	h	h	a	a	a	a	h	h	h	h	h	a	a	h	h	a	h	h	a	h
AX-153646058	h	h	h	a	h	h	h	a	a	a	a	a	h	h	a	h	a	a	h	a	a	a	a	h	a	h	a	a	h	h	h	a	a	a	a	h	h	h	h	h	a	a	h	h	a	h	h	a	h
AX-174182844	h	h	h	a	h	h	h	a	a	a	a	a	h	h	a	h	a	a	h	a	a	a	a	h	a	h	a	a	h	h	h	a	a	a	a	h	h	h	h	h	a	a	h	h	a	h	h	a	h
AX-174184434	h	h	h	a	h	h	h	a	a	a	a	a	h	h	a	h	a	a	h	a	a	a	a	h	a	h	a	a	h	h	h	a	a	a	a	h	h	h	h	h	a	a	h	h	a	h	h	a	h
AX-115695983	a	a	a	h	a	h	h	h	h	a	a	h	h	a	a	h	h	a	a	a	a	a	a	a	h	a	h	h	a	a	h	a	a	a	a	a	a	h	h	h	a	h	a	h	h	h	h	a	h
AX-174115999	a	a	a	h	a	h	h	h	h	a	a	h	h	a	a	h	h	a	a	a	a	a	a	a	h	a	h	h	a	a	h	a	a	a	a	a	a	h	h	h	a	h	a	h	h	h	h	a	h
AX-174187766	a	a	a	h	a	h	h	h	h	a	a	h	h	a	a	h	h	a	a	a	a	a	a	a	h	a	h	h	a	a	h	a	a	a	a	a	a	h	h	h	a	h	a	h	h	h	h	a	h
AX-115702523	a	a	a	h	a	h	h	h	h	a	a	h	h	a	a	h	h	a	a	a	a	a	a	a	h	a	h	h	a	a	h	a	a	a	a	a	a	h	h	h	a	h	a	h	h	h	h	a	h
AX-115729825	a	a	a	h	a	h	h	h	h	a	a	h	h	a	a	h	h	a	a	a	a	a	a	a	h	a	h	h	a	a	h	a	a	a	a	a	a	h	h	h	a	h	a	h	h	h	h	a	h
AX-174117009	a	a	a	h	a	h	h	h	h	a	a	h	h	a	a	h	h	a	a	a	a	a	a	a	h	a	h	h	a	a	h	a	a	a	a	a	a	h	h	h	a	h	a	h	h	h	h	a	h
AX-174129790	a	a	a	h	a	h	h	h	h	a	a	h	h	a	a	h	h	a	a	a	a	a	a	a	h	a	h	h	a	a	h	a	a	a	a	a	a	h	h	h	a	h	a	h	h	h	h	a	h
AX-174151002	a	a	a	h	a	h	h	h	h	a	a	h	h	a	a	h	h	a	a	a	a	a	a	a	h	a	h	h	a	a	h	a	a	a	a	a	a	h	h	h	a	h	a	h	h	h	h	a	h
AX-174184888	a	a	a	h	a	h	h	h	h	a	a	h	h	a	a	h	h	a	a	a	a	a	a	a	h	a	h	h	a	a	h	a	a	a	a	a	a	h	h	h	a	h	a	h	h	h	h	a	h
AX-174198018	a	a	a	h	a	h	h	h	h	a	a	h	h	a	a	h	h	a	a	a	a	a	a	a	h	a	h	h	a	a	h	a	a	a	a	a	a	h	h	h	a	h	a	h	h	h	h	a	h
AX-174213307	a	a	a	h	a	h	h	h	h	a	a	h	h	a	a	h	h	a	a	a	a	a	a	a	h	a	h	h	a	a	h	a	a	a	a	a	a	h	h	h	a	h	a	h	h	h	h	a	h
AX-174177117	a	a	a	h	a	h	h	h	h	a	a	h	h	a	a	h	h	a	a	a	a	a	a	a	h	a	h	h	a	a	h	a	a	a	a	a	a	h	h	h	a	h	a	h	h	h	h	a	h
AX-174183687	a	a	a	h	a	h	h	h	h	a	a	h	h	a	a	h	h	a	a	a	a	a	a	a	h	a	h	h	a	a	h	a	a	a	a	a	a	h	h	h	a	h	a	h	h	h	h	a	h
AX-115708957	a	a	a	h	a	h	h	h	h	a	a	h	h	a	a	h	h	a	a	a	a	a	a	a	h	a	h	h	a	a	h	a	a	a	a	a	a	h	h	h	a	h	a	h	h	h	h	a	h
AX-174180362	a	a	a	h	a	h	h	h	h	a	a	h	h	a	a	h	h	a	a	a	a	a	a	a	h	a	h	h	a	a	h	a	a	a	a	a	a	h	h	h	a	h	a	h	h	h	h	a	h
AX-115731574	a	a	a	h	a	h	h	h	h	a	a	h	h	a	a	h	h	a	a	a	a	a	a	a	h	a	h	h	a	a	h	a	a	a	-	a	a	h	h	h	a	h	a	h	h	h	h	a	h
AX-174167236	a	a	a	h	a	h	h	h	h	a	a	h	h	a	a	h	h	a	a	a	a	a	a	a	h	a	h	h	a	a	h	a	a	a	a	a	a	h	h	h	a	h	a	h	h	h	h	a	h
AX-174160474	a	a	a	h	a	h	h	h	h	a	a	h	h	a	a	h	h	a	a	a	a	a	a	a	h	a	h	h	a	a	h	a	a	a	a	a	a	h	h	a	a	h	a	h	h	h	h	a	h
AX-174166272	a	a	a	h	a	h	h	h	h	a	a	h	h	a	a	h	a	a	a	a	a	a	a	a	h	a	h	h	a	a	h	a	a	a	a	a	a	h	h	a	a	h	a	h	h	h	h	h	h
AX-174144357	a	a	a	h	a	h	h	h	h	a	a	h	h	a	a	h	a	a	a	a	a	a	a	a	h	a	h	h	a	a	h	a	a	a	a	a	a	h	h	a	a	h	a	h	h	h	h	h	h
AX-174147655	a	a	a	h	a	h	h	h	h	a	a	h	h	a	a	h	a	a	a	a	a	a	a	a	h	a	h	h	a	a	h	a	a	a	a	a	a	h	h	a	a	h	a	h	h	h	h	h	h
AX-115698115	a	a	a	h	a	h	h	h	h	a	a	h	h	a	a	h	a	a	a	a	a	a	a	a	h	a	h	h	a	a	h	a	a	a	a	a	a	h	h	a	a	h	a	h	h	h	h	h	h
AX-174118131	a	a	a	h	a	h	h	h	h	a	a	h	h	a	a	h	a	a	a	a	a	a	a	a	h	a	h	h	a	a	h	a	a	a	a	a	a	h	h	a	a	h	a	h	h	h	h	h	h
AX-174120679	a	a	a	h	a	h	h	h	h	a	a	h	h	a	a	h	a	a	a	a	a	a	a	a	h	a	h	h	a	a	h	a	a	a	a	a	a	h	h	a	a	h	a	h	h	a	h	h	h
AX-174151342	a	a	a	h	a	h	h	h	h	a	a	h	h	a	a	h	a	a	a	a	a	a	a	a	h	a	h	h	a	a	h	a	a	a	a	a	a	h	h	a	a	h	a	h	h	a	h	h	h
AX-174182507	a	a	a	h	a	h	h	h	h	a	a	h	h	a	a	h	a	a	a	a	a	a	a	a	h	a	h	h	a	a	h	a	a	a	a	a	a	h	h	a	a	h	a	h	h	a	h	h	h
AX-174161965	a	a	a	h	a	h	h	h	h	a	a	h	h	a	a	h	a	a	a	a	a	a	a	a	h	a	h	h	a	a	h	a	a	a	a	a	a	h	h	a	a	h	a	h	h	a	h	h	h
AX-174185357	a	a	a	h	a	h	h	h	h	a	a	h	h	a	a	h	a	a	a	a	a	a	a	a	h	a	h	h	a	a	h	a	a	a	a	a	a	h	h	a	a	h	a	h	h	a	h	h	h
AX-174125147	a	a	a	h	h	h	a	h	h	a	a	h	h	a	a	h	a	a	a	a	a	a	a	a	h	a	h	h	a	a	h	a	a	a	a	a	a	h	h	a	a	h	a	h	h	a	h	h	h
AX-174153079	a	a	a	h	h	h	a	h	h	a	a	h	h	a	a	h	a	a	a	a	a	a	a	a	h	a	h	h	a	a	h	a	a	a	a	a	a	h	h	a	a	h	a	h	h	a	h	h	h
AX-174152356	a	a	a	h	h	h	a	h	a	a	a	h	h	a	a	h	a	a	a	a	a	a	a	a	h	a	h	h	a	a	h	a	a	a	a	a	a	h	h	a	a	h	a	h	h	a	h	h	h
AX-174160158	a	a	a	h	h	h	a	h	a	a	a	h	h	a	a	h	a	a	a	a	a	a	a	a	h	a	h	h	a	a	h	a	a	a	a	a	a	h	h	a	a	h	a	h	h	a	h	h	h
AX-115725705	a	a	a	h	h	h	a	h	a	a	a	h	h	a	a	h	a	a	a	a	a	a	a	a	h	a	h	h	a	a	h	a	a	a	a	a	a	h	h	a	a	h	a	h	h	a	h	h	h
AX-174126844	a	a	a	h	h	h	a	h	a	a	a	h	h	a	a	h	a	a	a	a	a	a	a	a	h	a	h	h	a	a	h	a	a	a	a	a	a	h	h	a	a	h	a	h	h	a	h	h	h
AX-174126083	a	a	a	h	h	h	a	h	a	a	a	h	h	a	a	h	a	a	a	a	a	a	a	a	h	a	h	h	a	a	h	a	a	a	a	a	a	h	h	a	a	h	a	h	h	a	h	h	h
AX-174143501	a	a	a	h	h	h	a	h	a	a	a	h	h	a	a	h	a	a	a	a	a	a	a	a	h	a	h	h	a	a	h	a	a	a	a	a	a	h	h	a	a	h	a	h	h	a	h	h	h
AX-174186016	a	a	a	h	h	h	a	h	a	a	a	h	h	a	a	h	a	a	a	a	a	a	a	a	h	a	h	h	a	a	h	a	a	a	a	a	a	h	h	a	a	h	a	h	h	a	h	h	h
AX-174209537	a	a	a	h	h	h	a	h	a	a	a	h	h	a	a	h	a	a	a	a	a	a	a	a	h	a	h	h	a	a	h	a	a	a	a	a	a	h	h	a	a	h	a	h	h	a	h	h	h
AX-115689232	a	a	a	h	h	h	a	h	a	a	a	h	h	a	a	h	a	a	a	a	a	a	a	a	h	a	h	h	a	a	h	a	a	a	a	a	a	h	h	a	a	h	a	h	h	a	h	h	h
AX-174137899	a	a	a	h	h	h	a	h	a	a	a	h	h	a	a	h	a	a	a	a	a	a	a	a	h	a	h	h	a	a	h	a	a	a	a	a	a	h	h	a	a	h	a	h	h	a	h	h	h
AX-174119707	a	a	a	h	h	h	a	h	a	a	a	h	h	a	a	h	a	a	a	a	a	a	a	a	h	a	h	h	a	a	h	a	a	a	a	a	a	h	h	a	a	h	a	h	h	a	h	h	h
AX-174160130	a	a	a	h	h	h	a	h	a	a	a	h	h	a	a	h	a	a	a	a	a	a	a	a	h	a	h	h	a	a	h	a	a	a	a	a	a	h	h	a	a	h	a	h	h	a	h	h	h
AX-174169714	a	a	a	h	h	h	a	h	a	a	a	h	h	a	a	h	a	a	a	a	a	a	a	a	h	a	h	h	a	a	h	a	a	a	a	a	a	h	h	a	a	h	a	h	h	a	h	h	h
AX-174182081	a	a	a	h	h	h	a	h	a	a	a	h	h	a	a	h	a	a	a	a	a	a	a	a	h	a	h	h	a	a	h	a	a	a	a	a	a	h	h	a	a	h	a	h	h	a	h	h	h
AX-174182220	a	a	a	h	h	h	a	h	a	a	a	h	h	a	a	h	a	a	a	a	a	a	a	a	h	a	h	h	a	a	h	a	a	a	a	a	a	h	h	a	a	h	a	h	h	a	h	h	h
AX-115731119	a	a	a	h	h	h	a	h	a	a	a	h	h	a	a	h	a	a	a	a	a	a	a	a	h	a	h	h	a	a	h	a	a	a	a	a	a	h	h	a	a	h	a	h	h	a	h	h	h
AX-174115022	a	a	a	h	h	h	a	h	a	a	a	h	h	a	a	h	a	a	a	a	a	a	a	a	h	a	h	h	a	a	h	a	a	a	a	a	a	h	h	a	a	h	a	h	h	a	h	h	h
AX-174138510	a	a	a	h	h	h	a	h	a	a	a	h	h	a	a	h	a	a	a	a	a	a	a	a	h	a	h	h	a	a	h	a	a	a	a	a	a	h	h	a	a	h	a	h	h	a	h	h	h
AX-174214459	a	a	a	h	h	h	a	h	a	a	a	h	h	a	a	h	a	a	a	a	a	a	a	a	h	a	h	h	a	a	h	a	a	a	a	a	a	h	h	a	a	h	a	h	h	a	h	h	h
AX-115707283	a	a	a	h	h	h	a	h	a	a	a	h	h	a	a	h	a	a	a	a	a	a	a	a	h	a	h	h	a	a	h	a	a	a	a	a	a	h	a	a	a	h	a	h	h	a	h	h	h
AX-115706186	a	a	a	h	h	h	a	h	a	a	a	h	h	a	a	h	a	a	a	a	a	a	a	a	h	a	h	h	a	a	h	a	a	a	a	a	a	h	a	a	a	h	a	h	h	a	h	h	h
AX-174187500	a	a	a	h	h	h	a	h	a	a	a	h	h	a	a	h	a	a	a	a	a	a	a	a	h	a	h	h	a	a	h	a	a	a	a	a	a	h	a	a	a	h	a	h	h	a	h	h	h
AX-174125377	a	a	a	h	h	h	a	h	a	a	a	h	h	a	a	h	a	a	a	a	a	a	a	a	h	a	h	h	a	a	h	a	a	a	a	a	a	h	a	a	a	h	a	h	h	a	h	h	h
AX-174114717	a	a	a	h	h	h	a	h	a	a	a	h	h	a	a	h	a	a	a	a	a	a	a	a	h	a	h	h	a	a	h	a	a	a	a	a	a	h	a	a	a	h	a	h	h	a	h	h	h
AX-174183615	a	a	a	h	h	h	a	h	a	a	a	h	h	a	a	h	a	a	a	a	a	a	a	a	h	a	h	h	a	a	h	a	a	a	a	a	a	h	a	a	a	h	a	h	h	a	h	h	h
AX-115669757	a	a	a	h	h	h	a	h	a	a	a	h	h	a	a	h	a	a	a	a	a	a	a	a	h	a	h	h	a	a	h	a	a	a	a	a	a	h	a	a	a	h	a	h	h	a	h	h	h
AX-174113265	a	a	a	h	h	h	a	h	a	a	a	h	h	a	a	h	a	a	a	a	a	a	a	a	h	a	h	h	a	a	h	a	a	a	a	a	a	h	a	a	a	h	a	h	h	a	h	h	h
AX-174120701	a	a	a	h	h	h	a	h	a	a	a	h	h	a	a	h	a	a	a	a	a	a	a	a	h	a	h	h	a	a	h	a	a	a	a	a	a	h	a	a	a	h	a	h	h	a	h	h	h
AX-174194163	a	a	a	h	h	h	a	h	a	a	a	h	h	a	a	h	a	a	a	a	a	a	a	a	h	a	h	h	a	a	h	a	a	a	a	a	a	h	a	a	a	h	a	h	h	a	h	h	h
AX-174200112	a	a	a	h	h	h	a	h	a	a	a	h	h	a	a	h	a	a	a	a	a	a	a	a	h	a	h	h	a	a	h	a	a	a	a	a	a	h	a	a	a	h	a	h	h	a	h	h	h
AX-174210701	a	a	a	h	h	h	a	h	a	a	a	h	h	a	a	h	a	a	a	a	a	a	a	a	h	a	h	h	a	a	h	a	a	a	a	a	a	h	a	a	a	h	a	h	h	a	h	h	h
AX-174144999	a	a	a	h	h	h	a	h	a	a	a	h	h	a	a	h	a	a	a	a	a	a	a	a	h	a	h	h	h	a	h	a	a	a	a	a	a	h	a	a	a	h	a	h	h	a	h	h	h
AX-174178273	a	a	a	h	h	h	a	h	a	a	a	h	h	a	a	h	a	a	a	a	a	a	a	a	h	h	h	h	h	a	h	a	a	a	a	a	a	h	a	a	a	h	a	h	h	a	h	h	h
AX-115732248	a	a	a	h	h	h	a	h	a	a	a	h	h	a	a	h	a	a	a	a	a	a	a	a	h	h	h	h	h	a	h	a	a	a	a	a	a	h	a	a	a	h	a	h	h	a	h	h	h
AX-174163464	a	a	a	h	h	h	a	h	a	a	a	h	h	a	a	h	a	a	a	a	a	a	a	a	h	h	h	h	h	a	h	a	a	a	a	a	a	h	a	a	a	h	a	h	h	a	h	h	h
AX-153644106	a	a	a	h	h	h	a	h	a	a	a	a	h	a	a	h	a	a	a	a	a	a	a	a	h	h	h	h	h	a	h	a	a	a	a	h	a	h	a	a	a	h	a	h	h	a	h	h	h
AX-115689725	a	a	a	h	h	h	a	a	a	a	a	a	h	a	a	h	a	a	a	a	a	a	a	a	h	h	h	h	h	a	h	a	a	a	a	h	a	h	a	a	a	h	a	h	h	a	h	h	h
AX-174176656	a	a	a	h	h	h	a	a	a	a	a	a	h	a	a	h	a	a	a	a	a	a	a	a	h	h	h	h	h	a	h	a	a	a	a	h	a	h	a	a	a	h	a	h	h	a	h	h	h
AX-174211856	a	a	a	h	h	h	a	a	a	a	a	a	h	a	a	h	a	a	a	h	a	a	a	a	h	h	h	h	h	a	h	a	a	a	a	h	a	h	a	a	a	h	a	h	h	a	h	h	h
AX-175074425	a	a	a	h	h	h	a	a	a	a	a	a	h	a	a	h	a	a	a	h	a	a	a	a	h	h	a	h	h	a	h	a	a	a	a	h	a	h	a	a	a	h	a	h	h	a	h	h	h
AX-174140885	a	a	a	h	h	h	a	a	a	a	a	a	h	a	a	h	a	a	a	h	a	a	a	a	h	h	a	h	h	a	h	a	a	a	a	h	a	h	a	a	a	h	a	h	h	a	h	h	h
AX-174167320	a	a	a	h	h	h	a	a	a	a	a	a	h	a	a	h	a	a	a	h	a	a	a	a	h	h	a	h	h	a	h	a	a	a	a	h	a	h	a	a	a	h	a	h	h	a	h	h	h
AX-115682828	a	a	a	h	h	h	a	a	a	a	a	a	h	a	a	h	a	a	a	h	a	a	a	a	h	h	a	h	h	a	h	a	a	a	a	h	a	h	a	a	a	h	a	h	h	a	h	h	h
AX-174181357	a	a	a	h	h	h	a	a	a	a	a	a	h	a	a	h	a	a	a	h	a	a	a	a	h	h	a	h	h	a	h	a	a	a	a	h	a	h	a	a	a	h	a	h	h	a	h	h	h
AX-174197703	a	a	a	h	h	h	a	a	a	a	a	a	h	a	a	h	a	a	a	h	a	a	a	a	h	h	a	h	h	a	h	a	a	a	a	h	a	h	a	a	a	h	a	h	h	a	h	h	h
AX-174130607	a	a	a	h	h	h	a	a	a	a	a	a	h	a	a	h	a	a	a	h	a	a	a	a	h	h	a	h	h	a	h	a	a	a	a	h	a	h	a	a	a	h	a	h	h	a	h	h	h
AX-174136855	a	a	a	h	h	h	a	a	a	a	a	a	h	a	a	h	a	a	a	h	a	a	a	a	h	h	a	h	h	a	h	a	h	a	a	h	a	h	a	a	a	h	a	h	h	a	h	h	h
AX-174131261	a	a	a	h	h	h	a	a	a	a	a	a	h	a	a	h	a	a	a	-	a	a	a	a	h	h	a	h	h	a	h	a	h	a	a	h	a	h	a	a	a	h	a	h	h	a	h	h	h
AX-174143829	a	a	a	h	h	h	a	a	a	a	a	a	h	a	a	h	a	a	a	h	a	a	a	a	h	h	a	h	h	a	h	a	h	a	a	h	a	h	a	a	a	h	a	h	h	a	h	h	h
AX-174154406	a	a	a	h	h	h	a	a	a	a	a	a	h	a	a	h	a	a	a	h	a	a	a	a	h	h	a	h	h	a	h	a	h	a	a	h	a	h	a	a	a	h	a	h	h	a	h	h	h
AX-174199645	a	a	a	h	h	h	a	a	a	a	a	a	h	a	a	h	a	a	a	h	a	a	a	a	h	h	a	h	h	a	h	a	h	a	a	h	a	h	a	a	a	h	a	h	h	a	h	h	h
AX-174125909	a	a	a	h	h	h	a	a	a	a	a	a	h	a	a	h	a	a	a	h	a	a	a	a	h	h	a	h	h	a	h	a	h	a	a	h	a	h	a	a	a	h	a	h	h	a	h	h	h
AX-174194750	a	a	a	h	h	h	a	a	a	a	a	a	h	a	a	h	a	a	a	h	a	a	a	a	h	h	a	h	h	a	h	a	h	a	a	h	a	h	a	a	a	h	a	h	h	a	h	h	h
AX-174120657	a	a	a	h	h	h	a	a	a	a	a	a	h	a	a	h	a	a	a	h	a	a	a	a	h	h	a	h	h	a	h	a	h	a	a	h	a	h	a	a	a	h	a	h	h	a	h	h	h
AX-174114446	a	a	a	h	h	h	a	a	a	a	a	a	h	a	a	h	a	a	a	h	a	a	a	a	h	h	a	h	h	a	h	a	h	a	a	h	a	h	a	a	a	h	a	h	h	a	h	h	h
AX-115671947	a	a	a	h	h	h	a	a	a	a	a	a	h	a	a	h	a	a	a	h	a	a	a	a	h	h	a	h	h	a	h	a	h	a	a	h	a	h	a	a	a	h	a	h	h	a	h	h	h
AX-174160945	a	a	a	h	h	h	a	a	a	a	a	a	h	a	a	h	a	a	a	h	a	a	a	a	h	h	a	h	h	a	h	a	h	a	a	h	a	h	a	a	a	h	a	h	h	a	h	h	h
AX-174180812	a	a	a	h	h	h	a	a	a	h	a	a	h	a	a	h	a	a	a	h	a	a	a	a	h	h	a	h	h	a	h	a	h	a	a	h	a	h	a	a	a	h	a	h	h	a	h	h	h
AX-174127362	a	a	a	h	h	h	a	a	a	h	a	a	h	a	a	h	a	a	h	h	a	a	a	a	h	h	a	h	h	a	h	a	h	a	a	h	a	h	a	a	a	a	a	h	h	h	h	h	h
AX-174201775	a	a	a	h	h	h	a	a	a	h	a	a	h	a	a	h	a	a	h	h	a	a	a	a	h	h	a	h	h	a	h	a	h	a	a	h	a	h	a	a	a	a	a	h	h	a	h	h	h
AX-174183345	a	a	a	h	h	h	h	a	a	h	a	a	h	a	a	h	a	a	h	h	a	a	a	a	h	h	a	h	h	a	h	a	h	a	a	h	a	h	a	a	a	a	a	h	h	h	h	h	h
AX-174191850	a	h	a	h	h	a	h	a	a	h	a	a	h	a	a	h	a	a	h	h	a	a	a	a	h	h	a	h	h	a	h	a	h	a	a	h	a	h	a	a	a	a	a	h	h	h	h	h	a
AX-174183132	a	h	a	h	h	a	h	a	a	h	a	a	h	a	a	h	a	a	h	h	a	a	a	a	h	h	a	h	h	a	h	a	h	a	h	h	a	h	a	a	a	h	a	h	h	h	h	h	a
AX-174151815	a	h	a	h	h	a	h	a	a	h	a	a	h	a	a	h	a	a	h	h	a	a	a	a	h	h	a	h	h	a	h	a	h	a	h	h	a	h	a	a	a	a	a	h	a	h	h	h	a
AX-174193475	a	h	a	h	h	a	h	a	a	h	a	a	h	a	a	h	a	a	h	h	a	a	a	a	h	h	a	h	h	a	h	a	h	a	h	h	a	h	a	a	a	a	a	h	a	h	h	h	a
AX-174170909	a	h	a	h	h	a	h	a	a	h	a	a	h	a	a	h	a	a	h	h	a	a	a	a	h	h	a	h	h	a	h	a	h	a	h	h	a	h	a	a	a	a	a	h	a	h	h	h	a
AX-174160826	a	h	a	h	h	a	h	a	a	h	a	a	h	a	a	h	a	a	h	h	a	a	a	a	h	h	a	h	h	a	h	a	h	a	h	h	a	h	a	a	a	a	a	h	a	h	h	h	a
AX-115681936	a	h	a	h	h	a	h	a	a	h	a	a	h	a	a	h	a	a	h	h	a	a	a	a	h	h	a	h	h	a	h	a	h	a	h	h	a	h	a	a	a	a	a	h	a	h	h	h	a
AX-115667723	a	h	a	h	h	a	h	a	a	h	a	a	h	a	a	h	a	a	h	h	a	a	a	a	h	h	a	h	h	a	h	a	h	a	h	h	a	h	a	a	a	a	a	h	a	h	h	h	a
AX-174121900	a	h	a	h	h	a	h	a	a	h	a	a	h	a	a	h	a	a	h	h	a	a	a	a	h	h	a	h	h	a	h	a	h	a	h	h	a	h	a	a	a	a	a	h	a	h	h	h	a
AX-174149916	a	h	a	h	h	a	h	a	a	h	a	a	h	a	a	h	a	a	h	h	h	a	a	h	h	h	a	h	h	a	h	a	h	a	h	h	a	h	a	a	a	a	a	h	a	h	h	h	a
AX-115724340	a	h	a	h	h	a	h	a	a	h	a	a	h	a	a	h	a	a	h	h	h	a	a	h	h	h	a	h	h	a	h	a	h	a	h	h	a	h	a	a	a	a	a	h	a	h	h	h	a
AX-115695738	a	h	a	h	h	a	h	a	a	h	a	a	h	a	a	h	a	a	h	h	h	a	a	h	h	h	a	a	h	a	h	a	h	a	h	h	a	h	a	a	a	a	a	h	a	h	h	h	a
AX-174128768	a	h	a	h	h	a	h	a	a	h	a	a	h	a	a	h	a	a	h	h	h	a	a	h	h	h	a	a	h	a	h	a	h	a	h	h	a	h	a	a	a	a	a	h	a	h	h	h	a
AX-174181926	a	h	a	h	h	a	h	a	a	h	a	a	h	a	a	h	a	a	h	h	h	a	a	h	h	h	a	a	h	a	h	a	h	a	h	h	a	h	a	a	a	a	a	h	a	h	h	h	a
AX-174194743	a	h	a	h	h	a	h	a	a	h	a	a	h	a	a	h	a	a	h	h	h	a	a	h	h	h	a	a	h	a	h	a	h	a	h	h	a	h	a	a	a	a	a	h	a	h	h	h	a
AX-174209455	a	h	a	h	h	a	h	a	a	h	a	a	h	a	a	h	a	a	h	h	h	a	a	h	h	h	a	a	h	a	h	a	h	a	h	h	a	h	a	a	a	a	a	h	a	h	h	h	a
AX-115690482	a	h	a	h	h	a	h	a	a	h	a	a	h	a	a	h	a	a	h	h	h	a	a	h	h	h	a	a	h	a	h	a	h	a	h	h	a	h	a	a	a	a	a	h	a	h	h	h	a
AX-115699861	a	h	a	h	h	a	h	a	a	h	a	a	h	a	a	h	a	a	h	h	h	a	a	h	h	h	a	a	h	a	h	a	h	a	h	h	a	h	a	a	a	a	a	h	a	h	h	h	a
AX-115707559	a	h	a	h	h	a	h	a	a	h	a	a	h	a	a	h	a	a	h	h	h	a	a	h	h	h	a	a	h	a	h	a	h	a	h	h	a	h	a	a	a	a	a	h	a	h	h	h	a
AX-174114218	a	h	a	h	h	a	h	a	a	h	a	a	h	a	a	h	a	a	h	h	h	a	a	h	h	h	a	a	h	a	h	a	h	a	h	h	a	h	a	a	a	a	a	h	a	h	h	h	a
AX-174192643	a	h	a	h	h	a	h	a	a	h	a	a	h	a	a	h	a	a	h	h	h	a	a	h	h	h	a	a	h	a	h	a	h	a	h	h	a	h	a	a	a	a	a	h	a	h	h	h	a
AX-174193903	a	h	a	h	h	a	h	a	a	h	a	a	h	a	a	h	a	a	h	h	h	a	a	h	h	h	a	a	h	a	h	a	h	a	h	h	a	h	a	a	a	a	a	h	a	h	h	h	a
AX-115694836	a	h	a	h	h	a	h	a	a	h	a	a	h	a	a	h	a	a	h	h	h	a	a	h	h	h	a	a	h	a	h	a	h	a	h	h	a	h	a	a	a	a	a	h	a	h	h	h	a
AX-174159028	a	h	a	h	h	a	h	a	a	h	a	a	h	a	a	h	a	a	h	h	h	a	a	h	h	h	a	a	h	a	h	a	h	a	h	h	a	h	a	a	a	a	a	h	a	h	h	h	a
AX-174186663	a	h	a	h	h	a	h	a	a	h	a	a	h	a	a	h	a	a	h	h	h	a	a	h	h	h	a	a	h	a	h	a	h	a	h	h	a	h	a	a	a	a	a	h	a	h	h	h	a
AX-174188723	a	h	a	h	h	a	h	a	a	h	a	a	h	a	a	h	a	a	h	h	h	a	a	h	h	h	a	a	h	a	h	a	h	a	h	h	a	h	a	a	a	a	a	h	a	h	h	h	a
AX-174201607	a	h	a	h	h	a	h	a	a	h	a	a	h	a	a	h	a	a	h	h	h	a	a	h	h	h	a	a	h	a	h	a	h	a	h	h	a	h	a	a	a	a	a	h	a	h	h	h	a
AX-174206635	a	h	a	h	h	a	h	a	a	h	a	a	h	a	a	h	a	a	h	-	h	a	a	h	h	h	a	a	h	a	h	a	h	a	h	h	a	h	a	a	a	a	a	h	a	h	h	h	a
AX-115700500	a	h	a	h	h	a	h	a	a	h	a	a	h	a	a	h	a	a	h	h	h	a	a	h	h	h	a	a	h	a	h	a	h	a	h	h	a	h	a	a	a	a	a	h	a	h	h	h	a
AX-174133460	a	h	a	h	h	a	h	a	a	h	a	a	h	a	a	h	a	a	h	h	h	a	a	h	h	h	a	a	h	a	h	a	h	a	h	h	a	h	a	a	a	a	a	h	a	h	h	h	a
AX-174163148	a	h	a	h	h	a	h	a	a	h	a	a	h	a	a	h	a	a	h	h	h	a	a	h	h	h	a	a	h	a	h	a	h	a	h	h	a	h	a	a	a	a	a	h	a	h	h	h	a
AX-115706825	a	h	a	h	h	a	h	a	a	h	a	a	h	a	a	h	a	a	h	h	h	a	a	h	h	h	a	a	h	a	h	a	h	a	h	h	a	h	a	a	a	a	a	h	a	h	h	h	h
AX-174154729	a	h	a	h	h	a	h	a	a	h	a	a	h	a	a	h	a	a	h	h	h	a	a	h	h	h	a	a	h	a	h	a	h	a	h	h	a	h	a	a	a	a	a	h	a	h	h	h	h
AX-174127954	a	h	a	h	h	a	h	a	a	h	a	a	h	a	a	h	a	a	h	h	h	a	a	h	h	h	a	a	h	a	h	a	h	a	h	h	a	h	a	a	a	a	a	h	a	h	h	h	h
AX-174156882	a	h	a	h	h	a	h	a	a	h	a	a	h	a	a	h	a	a	h	h	h	a	a	h	h	h	a	a	h	a	h	a	h	a	h	h	a	h	a	a	a	a	a	h	a	h	h	h	h
AX-174190631	a	h	a	h	h	a	h	a	a	h	a	a	h	a	a	h	a	a	h	h	h	a	a	h	h	h	a	a	h	a	h	a	h	a	h	h	a	h	a	a	a	a	a	h	a	h	h	h	h
AX-115665069	a	h	a	h	h	a	h	a	a	h	a	a	a	a	a	h	a	a	h	h	h	a	a	h	h	h	a	a	h	a	h	a	h	a	h	h	a	h	a	a	a	a	a	h	a	h	h	h	h
AX-174114427	a	h	a	h	h	a	h	a	a	h	a	a	a	a	a	h	a	a	h	h	h	a	a	h	h	h	a	a	h	a	h	a	h	a	h	h	a	h	a	a	a	a	a	h	a	h	h	h	h
AX-174212185	-	h	a	h	h	a	h	a	a	h	a	a	a	a	a	h	a	a	h	h	h	a	a	h	h	h	a	a	h	a	h	a	h	a	h	h	a	h	a	a	a	a	a	h	a	h	h	h	h
AX-174213765	a	h	a	h	h	a	h	a	a	h	a	a	a	a	a	h	a	a	h	h	h	a	a	h	h	h	a	a	h	a	h	a	h	a	h	h	a	h	a	a	a	a	a	h	a	h	h	h	h
AX-174116743	a	h	a	h	h	a	h	a	a	h	a	a	a	a	a	h	a	a	h	h	h	a	a	h	h	h	a	a	h	a	h	a	h	a	h	h	a	h	a	a	a	a	a	h	a	h	h	h	h
AX-174170898	a	h	a	h	h	a	h	a	a	h	a	a	a	a	a	h	a	a	h	h	h	a	a	h	h	h	a	a	h	a	h	a	h	a	h	h	a	h	a	a	a	a	a	h	a	h	h	h	h
AX-174191388	a	h	a	h	h	a	h	a	a	h	a	a	a	a	a	h	a	a	h	-	h	a	a	h	h	h	a	a	h	a	h	a	h	a	h	h	a	h	a	a	a	a	a	h	a	h	h	h	h
AX-174211354	a	h	a	h	h	a	h	a	a	h	a	a	a	a	a	h	a	a	h	h	h	a	a	h	h	h	a	a	h	a	h	a	h	a	h	h	a	h	a	a	a	a	a	h	a	h	h	h	h
AX-174125600	a	h	a	h	h	a	h	a	a	h	a	a	a	a	a	h	a	a	h	h	h	a	a	h	h	h	a	a	h	a	h	a	h	a	h	h	a	h	a	a	a	a	a	h	a	h	h	h	h
AX-174118483	a	h	a	h	h	a	h	a	a	h	a	a	a	h	a	h	a	a	h	h	h	a	a	h	h	h	a	a	h	a	h	a	h	a	h	h	a	h	a	a	a	a	a	h	a	h	h	h	h
AX-174128902	a	h	a	h	h	a	h	a	a	h	a	a	a	h	a	h	a	a	h	h	h	a	a	h	h	h	a	a	h	a	h	a	h	a	h	h	a	h	a	a	a	a	a	h	a	h	h	h	h
AX-174209448	a	h	a	h	h	a	h	a	a	h	a	a	a	h	a	h	a	a	h	h	h	a	a	h	h	h	a	a	h	a	h	a	h	a	h	h	a	h	a	a	a	a	a	h	a	h	h	h	h
AX-115718409	a	h	a	h	h	a	h	a	a	h	a	a	a	h	a	h	a	a	h	h	h	a	a	h	h	h	a	a	h	a	h	a	h	a	h	h	a	h	a	a	a	a	a	h	a	h	h	h	h
AX-174126690	a	h	a	h	h	a	h	a	a	h	a	a	a	h	a	h	a	a	h	h	h	a	a	h	h	h	a	a	h	a	h	a	h	a	h	h	a	h	a	a	a	a	a	h	a	h	h	h	h
AX-115708856	a	h	a	h	h	a	h	a	a	h	a	a	a	h	a	h	a	a	h	h	h	a	a	h	h	h	a	a	h	a	h	a	h	a	h	h	a	h	a	a	a	a	a	h	a	h	h	h	h
AX-174205398	a	h	a	h	h	a	h	a	a	h	a	a	a	h	a	h	a	a	h	h	h	a	a	h	h	h	a	a	h	a	h	a	h	a	h	h	a	h	a	a	a	a	a	h	a	h	h	h	h
AX-174167261	a	h	a	h	h	a	h	a	a	h	a	a	a	h	a	h	a	a	h	h	h	a	a	h	h	h	a	a	h	a	h	a	h	a	h	h	a	h	a	a	a	a	a	h	a	h	h	h	h
AX-174170272	a	h	a	h	h	a	h	a	a	h	a	a	a	h	a	h	a	a	h	h	h	a	a	h	h	h	a	a	h	a	h	a	h	a	h	h	a	h	a	a	a	a	a	h	a	h	h	h	h
AX-174193676	a	h	a	h	h	a	h	a	a	h	a	a	a	h	a	h	a	a	h	h	h	a	a	h	h	h	a	a	h	a	h	a	h	a	h	h	a	h	a	a	a	a	a	h	a	h	h	h	h
AX-174115449	a	h	a	h	h	a	h	a	a	h	a	a	a	h	a	h	a	a	h	h	h	a	a	h	h	h	a	a	h	a	h	a	h	a	h	h	a	h	a	a	a	a	a	h	a	h	h	h	h
AX-174134813	a	h	a	h	h	a	h	a	a	h	a	a	a	h	a	h	a	a	h	h	h	a	a	h	h	h	a	a	h	a	h	a	h	a	h	h	a	h	a	a	a	a	a	h	a	h	h	h	h
AX-174132813	a	h	a	h	h	a	h	a	a	h	a	a	a	h	a	h	a	a	h	h	h	a	a	h	h	h	a	a	h	a	h	a	h	a	h	h	a	h	a	a	a	a	a	h	a	h	h	h	h
AX-174138586	a	h	a	h	h	a	h	a	a	h	a	a	a	h	a	h	a	a	h	h	h	a	a	h	h	h	a	a	h	a	h	a	h	a	h	h	a	h	a	a	a	a	a	h	a	h	h	h	h
AX-174191536	a	h	a	h	h	a	h	a	a	h	a	a	a	h	a	h	a	a	h	h	h	a	a	h	h	h	a	a	h	a	h	a	h	a	h	h	a	h	a	a	a	a	a	h	a	h	h	h	h
AX-174195272	a	h	a	h	h	a	h	a	a	h	a	a	a	h	a	h	a	a	h	h	h	a	a	h	h	h	a	a	h	a	h	a	h	a	h	h	a	h	a	a	a	a	a	h	a	h	h	h	h
AX-174192920	a	h	a	h	h	a	h	a	a	h	a	a	a	h	a	h	a	a	h	h	h	a	a	h	h	h	a	a	h	a	h	a	h	a	h	h	a	h	a	a	a	a	a	h	a	h	h	h	h
AX-174131124	a	h	a	h	h	a	h	a	a	h	a	a	a	h	a	h	a	a	h	h	h	a	a	h	h	h	a	a	h	a	h	a	h	a	h	h	a	h	a	a	a	a	a	h	a	h	h	h	h
AX-174194611	a	h	a	h	h	a	h	a	a	h	a	a	a	h	a	h	a	a	h	h	h	a	a	h	h	h	a	a	h	a	h	a	h	a	h	h	a	h	a	a	a	a	a	h	a	h	h	h	h
AX-174157845	a	h	a	h	h	a	h	a	a	h	a	a	a	h	a	h	a	a	h	h	h	a	a	h	h	h	a	a	h	a	h	a	h	a	h	h	a	h	a	a	a	a	a	h	a	h	h	h	h
AX-174171586	a	h	a	h	h	a	h	a	h	h	a	a	a	h	a	h	a	a	a	h	h	a	a	h	h	h	a	a	h	a	h	a	h	a	h	h	a	h	a	a	a	h	a	h	a	h	h	h	h
AX-174172978	a	h	a	h	h	a	h	a	h	h	a	a	a	h	a	h	a	a	a	h	h	a	a	h	h	h	a	a	h	a	h	a	h	a	h	h	a	h	a	a	a	h	a	h	a	h	h	h	h
AX-174181358	a	h	a	h	h	a	h	a	h	h	a	a	a	h	a	h	a	a	a	h	h	a	a	h	h	h	a	a	h	a	h	a	h	a	h	h	a	h	a	a	a	h	a	h	a	h	h	h	h
AX-174113733	a	h	a	h	h	a	h	h	h	h	a	a	a	h	a	h	a	a	a	h	h	a	a	h	h	h	a	a	h	a	h	a	h	a	h	h	a	h	a	a	a	h	-	h	a	h	h	h	h
AX-174146640	a	h	a	h	h	a	h	a	h	h	a	a	a	h	a	h	a	a	a	h	h	a	a	h	h	h	a	a	h	a	h	a	h	a	h	h	a	h	a	a	a	h	a	h	a	h	h	h	h
AX-174176504	a	h	a	h	h	a	h	a	h	h	a	a	a	h	a	h	a	a	a	h	h	a	a	h	h	h	a	a	h	a	h	a	h	a	h	h	a	h	a	a	a	h	a	h	a	h	h	h	h
AX-174177985	a	h	a	h	h	a	h	h	h	h	a	a	a	h	a	h	a	a	a	h	h	a	a	h	h	h	a	a	h	a	h	a	h	a	h	h	a	h	a	a	a	h	a	h	a	h	h	h	h
AX-174206552	h	h	a	h	h	a	h	h	h	h	a	a	a	h	a	h	a	a	a	h	h	a	h	h	h	h	a	a	h	a	h	a	a	a	h	h	a	h	a	h	a	h	a	h	a	h	h	h	h
AX-174166318	h	h	a	h	h	a	h	h	h	h	a	a	a	h	a	h	a	a	a	h	h	a	h	h	h	h	a	a	h	a	h	a	a	a	h	h	a	h	a	h	a	h	a	h	a	h	h	h	h
AX-174191634	h	h	a	h	h	a	h	h	h	h	a	a	a	h	a	h	a	a	a	h	h	a	h	h	h	h	a	a	h	a	h	a	a	a	h	h	a	h	a	h	a	h	a	h	a	h	h	h	h
AX-174160284	h	h	a	h	h	a	h	h	h	h	a	a	a	h	a	h	a	a	a	h	h	a	h	h	h	h	a	a	h	a	a	a	a	a	h	h	a	h	a	h	a	h	a	h	a	h	h	h	h
AX-174122850	h	h	a	h	h	a	h	h	h	h	a	a	a	h	a	h	a	a	a	h	h	a	h	h	h	h	a	a	h	a	a	a	a	a	h	h	a	h	a	h	h	h	a	h	a	h	h	h	h
AX-174144104	h	h	a	h	h	a	h	h	h	h	a	a	a	h	a	h	a	a	a	h	h	a	h	h	h	h	a	a	h	a	a	a	a	a	h	h	a	h	a	h	h	h	a	h	a	h	h	h	h
AX-174123309	h	h	a	h	h	a	h	h	h	a	a	a	a	h	a	h	a	a	a	h	h	a	h	h	h	h	a	a	a	a	a	a	a	a	a	h	a	h	a	h	h	h	a	h	a	h	h	h	h
AX-115693924	h	h	a	h	h	a	h	h	h	a	a	a	a	h	a	h	a	a	a	h	h	a	h	h	a	h	a	a	a	a	a	a	a	a	a	h	a	h	a	h	h	h	a	h	a	h	h	h	h
AX-174151000	h	h	a	h	h	a	h	h	h	a	h	a	a	h	a	h	a	a	a	h	h	a	h	h	a	h	a	a	a	a	a	a	a	a	a	h	a	h	a	h	h	h	a	h	a	h	h	h	h
AX-174207810	h	h	a	h	h	a	h	h	h	a	h	a	a	h	a	h	a	a	a	h	h	a	h	h	a	h	a	a	a	a	a	a	a	a	a	h	a	h	a	h	h	h	a	h	a	h	h	h	h
AX-174164868	h	a	a	h	h	a	h	h	h	a	h	a	a	h	a	a	a	a	a	h	h	a	h	h	a	h	a	a	a	a	a	a	a	a	a	h	a	h	a	h	h	h	a	h	a	h	h	h	h
AX-174201038	h	h	a	h	h	a	h	h	h	a	h	a	a	h	a	h	a	a	a	h	h	a	h	h	a	h	a	a	a	a	a	a	a	a	a	h	a	h	a	h	h	h	a	h	a	h	h	h	h
AX-174193222	h	h	a	h	h	a	h	h	h	a	h	a	a	h	a	h	a	a	a	h	h	a	h	h	a	h	a	a	a	a	a	a	a	a	a	h	a	h	a	h	h	h	a	h	a	h	h	h	h
AX-174177267	h	h	a	h	h	a	h	h	h	a	h	a	a	h	a	h	a	a	a	h	h	a	h	h	a	h	a	a	a	a	a	a	a	a	a	h	a	h	a	h	h	h	a	h	a	h	h	h	h
AX-153651366	h	h	a	h	h	a	h	h	h	a	h	a	a	h	a	h	a	a	a	h	h	a	h	h	a	h	a	a	a	a	a	a	a	a	a	h	a	h	a	h	h	h	a	h	a	h	h	h	h
AX-174189714	h	a	a	h	h	a	h	h	h	a	h	a	a	h	a	h	a	a	a	h	h	a	h	h	a	h	a	a	a	a	a	a	a	a	a	h	a	h	a	h	h	h	a	h	a	h	h	h	h
AX-175074306	h	a	a	h	h	a	h	h	h	a	h	a	a	h	a	h	a	a	a	h	h	a	h	h	a	h	a	a	a	a	a	a	a	a	a	h	a	h	a	h	h	h	a	h	a	h	h	h	h
AX-174156387	h	a	a	h	h	a	h	h	h	a	h	a	a	h	a	a	h	a	a	h	h	a	h	h	a	h	a	a	a	a	a	a	a	a	a	h	a	h	a	h	h	h	a	h	a	h	h	h	h
AX-174169190	h	a	a	h	h	a	h	h	h	a	h	a	a	h	a	a	h	a	a	h	h	a	h	h	a	h	a	a	a	a	a	a	a	a	a	h	a	h	a	h	h	h	a	h	a	h	h	h	h
AX-174149323	h	a	a	h	h	a	h	h	h	a	h	a	a	h	a	a	h	a	a	h	h	a	h	h	a	h	a	a	a	a	a	a	a	a	a	h	a	h	a	h	h	h	a	h	a	h	h	h	h
AX-174166606	h	a	a	h	h	a	h	h	h	a	h	a	a	h	a	a	h	a	a	h	h	a	h	h	a	h	a	a	a	a	a	a	a	a	a	h	a	h	a	h	h	h	a	h	a	h	h	h	h
AX-174138601	h	a	a	h	h	a	h	h	h	a	h	a	a	h	a	a	h	a	a	h	h	a	h	h	a	h	a	a	a	a	a	a	a	a	a	h	a	h	a	h	h	h	a	h	a	h	h	h	h
AX-174209273	h	a	a	h	h	a	h	h	h	a	h	a	a	h	a	a	h	a	a	h	h	a	h	h	a	h	a	a	a	a	a	a	a	a	a	h	a	h	a	h	h	h	a	h	a	h	h	h	h
AX-174130447	h	a	a	h	h	a	h	h	h	a	h	a	a	h	a	a	h	a	a	h	h	a	h	h	a	h	a	a	a	a	a	a	a	a	a	h	a	h	a	h	h	h	a	h	a	h	h	h	h
AX-174130972	h	a	a	h	h	a	h	h	h	a	h	a	a	h	a	a	h	a	a	h	h	a	h	h	a	h	a	a	a	a	a	a	a	a	a	h	a	h	a	h	h	h	a	h	a	h	h	h	h
AX-174151921	h	a	a	h	h	a	h	h	h	a	h	a	a	h	a	a	h	a	a	h	h	a	h	h	a	h	a	a	a	a	a	a	a	a	a	h	a	h	a	h	h	h	a	h	a	h	h	h	h
AX-174184742	h	a	a	h	h	a	h	h	h	a	h	a	a	h	a	a	h	h	a	h	h	a	h	h	a	h	a	a	a	a	a	h	a	a	a	h	a	h	a	h	h	h	a	h	a	h	h	h	h
AX-174143894	h	a	a	h	h	a	h	h	h	a	h	a	a	h	a	a	h	h	a	h	h	a	h	h	a	h	a	a	a	a	a	h	a	a	a	h	a	h	a	h	h	h	a	h	a	h	h	h	h
AX-174188114	h	a	a	h	h	a	h	h	h	a	h	a	a	h	a	a	h	h	a	h	h	a	h	h	a	h	a	a	a	a	a	h	a	a	a	h	a	h	a	h	h	h	a	h	a	h	h	h	h
AX-174192956	h	a	a	h	h	a	h	h	h	a	h	a	a	h	a	a	h	h	a	h	h	a	h	h	a	h	a	a	a	a	a	h	a	a	a	h	a	h	a	h	h	h	a	h	a	h	h	h	h
AX-174157609	h	a	a	h	h	a	h	h	h	a	h	a	a	h	a	a	h	h	a	h	h	a	h	h	a	h	a	a	a	a	a	h	a	a	a	h	a	h	a	h	h	h	a	h	a	h	h	h	h
AX-174116598	h	a	a	h	h	a	h	h	h	a	h	a	a	h	h	a	h	h	a	h	h	a	h	h	a	h	a	a	a	a	a	h	a	a	a	h	a	h	a	h	h	h	a	h	a	h	h	h	h
AX-153651939	h	a	a	h	h	a	h	h	h	a	h	a	a	h	h	a	h	h	a	h	h	a	h	h	a	h	a	a	a	a	a	h	a	a	a	h	a	h	a	h	h	h	a	h	a	h	h	h	h
AX-174138988	h	a	a	h	h	a	h	h	h	a	h	a	a	h	h	a	h	h	a	h	h	a	h	h	a	h	a	a	a	a	a	h	a	a	a	h	a	h	a	h	h	h	a	h	a	h	h	h	h
AX-115697634	h	a	a	h	h	a	h	h	h	a	h	a	a	h	h	a	h	h	a	h	h	a	h	h	a	h	a	a	a	a	a	h	a	a	a	h	a	h	a	h	h	h	a	h	a	h	h	h	h
AX-174140287	h	a	a	h	h	a	h	h	h	a	h	a	a	h	h	a	h	h	a	h	h	a	h	h	a	h	a	a	a	a	a	h	a	a	a	h	a	h	a	h	h	h	a	h	a	h	h	h	h
AX-174210448	h	a	a	h	h	a	h	h	h	a	h	a	a	h	h	a	h	h	a	h	h	a	h	h	a	h	a	a	a	a	a	h	a	a	a	h	a	h	a	h	h	h	a	h	a	h	h	h	h
AX-174159085	h	a	a	h	h	a	h	h	h	a	h	a	a	h	h	a	h	h	a	h	h	a	h	h	a	h	a	a	a	a	a	h	a	a	a	h	a	h	a	h	h	h	a	h	a	h	h	h	h
AX-174186026	h	a	a	h	h	a	h	h	h	h	h	a	a	h	h	a	h	h	a	h	h	a	h	h	a	h	a	a	a	a	a	h	a	a	a	h	a	h	a	h	h	h	a	h	a	h	h	h	h
AX-174198936	h	a	a	h	h	a	h	h	h	a	h	a	a	h	h	a	h	h	a	h	h	a	h	h	a	h	a	a	a	a	a	h	a	a	a	h	a	h	a	h	h	h	a	h	a	h	h	h	h
AX-174169185	h	a	a	h	h	a	h	h	h	a	h	a	a	h	h	a	h	h	a	h	h	a	h	h	a	h	a	a	a	a	a	h	a	a	a	h	a	h	a	h	h	h	a	h	a	h	h	h	h
AX-174122365	h	a	a	h	h	a	h	h	h	a	h	a	a	h	h	a	h	h	a	h	h	a	h	h	a	h	a	a	a	a	a	h	a	a	a	h	a	h	a	h	h	h	a	h	a	h	h	h	h
AX-174193981	h	a	a	h	h	a	h	h	h	a	h	a	a	h	h	a	h	h	a	h	h	a	h	h	a	h	a	a	a	a	a	h	a	a	a	h	a	h	a	h	h	h	a	h	a	h	h	h	h
AX-174198623	h	a	a	h	h	a	h	h	h	a	h	a	a	h	h	a	h	h	a	h	h	a	h	h	a	h	a	a	a	a	a	h	a	a	a	h	a	h	a	h	h	h	a	h	a	h	h	h	h
AX-174156484	h	a	a	h	h	a	h	h	h	a	h	a	a	h	h	a	h	h	a	h	h	a	h	h	a	h	a	a	a	a	a	h	a	a	a	h	a	h	a	h	h	h	a	h	a	h	h	h	h
AX-174172681	h	a	a	h	h	a	h	h	h	a	h	a	a	h	h	a	h	h	a	h	h	a	h	h	a	h	a	a	a	a	a	h	a	a	a	h	a	h	a	h	h	h	a	h	a	h	h	h	h
AX-115698286	h	a	a	h	h	a	h	h	h	a	h	a	a	h	h	a	h	h	a	h	h	a	h	h	a	h	a	a	a	a	a	h	a	a	a	h	a	h	a	h	h	h	a	h	a	h	h	h	h
AX-174173806	h	a	a	h	h	a	h	h	h	a	h	a	a	h	h	a	h	h	a	h	h	a	h	h	a	h	a	a	a	a	a	h	a	a	a	h	a	h	a	h	h	h	a	h	a	h	h	h	h
AX-115669658	h	a	a	h	h	a	h	h	h	a	h	a	a	h	h	a	h	h	a	h	h	a	h	h	a	h	a	a	a	a	a	h	a	a	a	h	a	h	a	h	h	h	a	h	a	h	h	h	h
AX-174175287	h	a	a	h	h	a	h	h	h	a	h	a	a	h	h	a	h	h	a	h	h	a	h	h	a	h	a	a	a	a	a	h	a	a	a	h	a	h	a	h	h	h	a	h	a	h	h	h	h
AX-174186993	h	a	a	h	h	a	h	h	h	a	h	a	a	h	h	a	h	h	a	h	h	a	h	h	a	h	a	a	a	a	a	h	a	a	a	h	a	h	a	h	h	h	a	h	a	h	h	h	h
AX-174118768	h	a	a	h	h	a	h	h	h	a	h	a	a	h	h	a	h	h	a	h	h	a	h	h	a	h	a	a	a	a	a	h	a	a	a	h	a	h	a	h	h	h	a	h	a	h	h	h	a
AX-174186070	h	a	a	h	h	a	h	h	h	a	h	a	a	h	h	a	h	h	a	h	h	a	h	h	a	h	a	a	a	a	a	h	a	a	a	h	a	h	a	h	h	h	a	h	a	h	h	h	a
AX-174132518	h	a	a	h	h	a	h	h	h	a	h	a	a	h	h	a	h	h	a	h	h	a	h	h	a	h	a	a	a	a	a	h	a	a	a	h	a	h	a	h	h	h	a	h	a	h	h	h	a
AX-174179080	h	a	a	h	h	a	h	h	h	a	h	a	a	h	h	a	h	h	a	h	h	a	h	h	a	h	a	a	a	a	a	h	a	a	a	h	a	h	a	h	h	h	a	h	a	h	h	h	a
AX-174187494	h	a	a	h	h	a	h	h	h	a	h	a	a	h	h	a	h	h	a	h	h	a	h	h	a	h	a	a	a	a	a	h	a	a	a	h	a	h	a	h	h	h	a	h	a	h	h	h	a
AX-174198442	h	a	a	h	h	a	h	h	h	a	h	a	a	h	h	a	h	h	a	h	h	a	h	a	a	h	a	a	a	a	a	h	a	a	a	h	a	h	a	h	h	h	a	h	a	h	h	h	a
AX-175073889	h	a	a	h	h	a	h	h	h	a	h	a	a	h	h	a	h	h	a	h	h	a	h	a	a	h	a	a	a	a	a	h	a	a	a	h	a	h	a	h	h	h	a	h	a	h	h	h	a
AX-174120576	h	a	a	h	h	a	h	h	h	a	h	a	a	h	h	a	h	h	a	h	h	a	h	a	a	h	a	a	a	a	a	h	a	a	a	h	a	h	a	h	h	h	a	h	a	h	h	h	a
AX-174181328	h	a	a	h	h	a	h	h	h	a	h	a	a	h	h	a	h	h	a	h	h	a	h	a	a	h	a	a	a	a	a	h	a	a	a	h	a	h	a	h	h	h	a	h	a	h	h	h	a
AX-116813069	h	a	a	h	h	a	h	h	h	a	h	a	a	h	h	a	h	h	a	-	h	a	h	a	a	h	a	a	a	a	a	h	a	a	a	h	a	h	a	h	h	h	a	h	a	h	h	h	a
AX-174198665	h	a	a	h	h	a	a	h	h	a	h	a	a	a	h	h	a	a	h	a	a	h	h	h	h	h	a	h	h	h	a	h	a	a	a	h	h	h	h	h	a	h	h	h	a	h	h	a	a
AX-174206987	h	a	a	h	h	a	a	a	h	a	h	a	a	a	h	h	a	a	h	a	h	h	h	h	h	h	a	h	h	h	a	h	a	a	a	h	h	h	h	h	a	h	h	h	a	h	h	h	a
AX-174205167	h	a	a	h	h	a	a	a	h	a	h	a	a	a	h	h	a	a	h	a	h	h	h	h	h	h	a	h	h	h	a	h	a	a	a	h	h	h	h	h	a	h	a	h	a	h	h	h	a
AX-153647129	h	a	a	h	h	a	a	a	h	a	h	a	a	a	h	h	a	a	h	a	h	h	h	h	h	h	a	h	a	h	a	h	a	a	a	h	h	h	h	h	a	h	a	h	a	h	h	h	a
AX-115719522	h	a	a	h	h	a	a	a	h	a	h	a	a	a	h	h	a	a	h	a	h	h	h	h	h	h	a	h	a	h	a	h	a	a	a	h	h	h	h	h	a	h	a	h	a	h	a	h	a
AX-174187026	h	a	a	h	h	a	a	a	h	a	h	a	a	a	h	h	a	a	h	a	h	h	h	h	h	a	a	h	a	h	a	h	a	a	a	h	h	h	h	h	a	h	a	h	a	h	a	h	a
AX-115686519	h	a	a	h	h	a	a	a	h	a	h	a	a	a	h	h	a	a	h	a	h	h	h	h	h	a	a	h	a	h	a	h	a	a	a	h	h	h	h	h	a	h	a	h	a	h	a	h	a
AX-115714204	h	a	a	h	h	a	a	a	h	a	h	a	a	a	h	h	a	a	h	a	h	h	h	h	a	a	a	h	a	h	a	h	a	a	a	a	h	h	h	h	h	h	a	h	a	h	a	h	a
AX-174122073	a	h	a	h	h	a	a	a	h	a	h	a	a	a	h	h	a	a	h	a	h	h	h	h	a	a	a	h	a	h	a	h	a	a	a	a	h	h	h	h	h	h	a	h	a	h	a	h	a
AX-174200851	a	h	a	h	h	a	a	a	h	a	h	a	a	a	h	h	a	a	h	a	h	h	h	h	a	a	a	h	a	h	a	h	a	a	a	a	h	h	h	h	h	h	a	h	a	h	a	h	a
AX-174186829	a	h	a	h	h	a	a	a	h	a	h	a	a	a	h	h	a	a	h	a	h	h	h	h	a	a	a	h	a	h	a	h	a	a	a	a	h	h	h	h	h	h	a	h	a	h	a	h	a
AX-115679767	a	h	a	h	h	a	a	a	h	a	h	a	a	a	h	h	a	a	h	a	h	h	h	h	a	a	a	h	a	h	a	h	a	a	a	a	h	h	h	h	h	h	a	h	a	h	a	h	a
AX-174177501	a	h	a	h	h	a	a	a	h	a	h	a	a	a	h	h	a	a	h	a	h	h	h	h	a	a	a	h	a	h	a	h	a	a	a	a	h	h	h	h	h	h	a	h	a	h	a	h	a
AX-174164275	a	h	a	h	h	a	a	a	h	a	h	a	a	a	h	h	a	a	h	a	h	h	h	h	a	a	a	h	a	h	a	h	a	a	a	a	h	h	h	h	h	h	a	h	a	h	a	h	a
AX-174205653	a	h	a	h	h	a	a	a	h	a	h	a	a	a	h	h	a	a	h	a	h	h	h	h	a	a	a	h	a	h	a	h	a	a	a	a	h	h	h	h	h	h	a	h	a	h	a	h	a
AX-174176041	a	a	a	h	h	a	a	a	h	a	h	a	a	a	h	h	a	a	h	a	h	h	h	h	a	a	a	h	a	h	a	h	a	a	a	a	h	h	h	h	h	h	a	h	a	h	a	h	a
AX-174116548	a	a	a	h	h	a	a	a	h	a	h	a	a	a	h	h	a	a	h	a	h	h	h	h	a	a	a	h	a	h	a	h	a	a	a	a	h	h	h	h	h	h	a	h	a	h	a	h	a
AX-174189220	a	a	a	h	h	a	a	a	h	a	h	a	a	a	h	h	a	a	h	a	h	h	h	h	a	a	a	h	a	h	a	h	a	a	a	a	h	h	h	h	h	h	a	h	a	h	a	h	a
AX-115723552	a	h	a	h	h	a	a	a	h	a	h	a	a	a	h	h	a	a	h	a	h	h	h	h	a	a	a	h	a	h	a	h	a	a	a	a	h	h	h	h	h	h	a	h	a	h	a	h	a
AX-174163724	a	h	a	h	h	a	a	a	h	a	h	a	a	a	h	h	a	a	h	a	h	h	h	h	a	a	a	h	a	h	a	h	a	a	a	a	h	h	h	h	h	h	a	h	a	h	a	h	a
AX-174181573	a	h	a	h	h	a	a	a	h	a	h	a	a	a	h	h	a	a	h	a	h	h	h	h	a	a	a	h	a	h	a	h	a	a	a	a	h	h	h	h	h	h	a	h	a	h	a	h	a
AX-115683067	a	h	a	h	h	a	a	a	h	a	h	a	a	a	h	h	a	a	h	a	h	h	h	h	a	a	a	h	a	h	a	h	a	a	a	a	h	h	h	h	h	h	a	h	a	h	a	h	a
AX-174116547	a	h	a	h	h	a	a	a	h	a	h	a	a	a	h	h	a	a	h	a	h	h	h	h	a	a	a	h	a	h	a	h	a	a	a	a	h	h	h	h	h	-	a	h	a	h	a	h	a
AX-174141000	a	h	a	h	h	a	a	a	h	a	h	a	a	a	h	h	a	a	h	a	h	h	h	h	a	a	a	h	a	h	a	h	a	a	a	a	h	h	h	h	h	h	a	h	a	h	a	h	a
AX-174178010	a	h	a	h	h	a	a	a	h	a	h	a	a	a	h	h	a	a	h	a	h	h	h	h	a	a	a	h	a	h	a	h	a	a	a	a	h	h	h	h	h	h	a	h	a	h	a	h	a
AX-115707877	a	h	a	h	a	a	a	a	h	a	h	a	a	a	h	h	a	a	h	a	h	h	h	h	a	a	a	h	a	h	a	h	a	a	a	a	h	h	h	h	h	h	a	h	a	h	a	h	a
AX-174144272	a	h	a	h	a	a	a	a	h	a	h	a	a	a	h	h	a	a	h	a	h	h	h	h	a	a	a	h	a	h	a	h	a	a	a	a	h	h	h	h	h	h	a	h	a	h	a	h	a
AX-174213474	a	h	a	h	a	a	a	a	h	a	h	a	a	a	h	h	a	a	h	a	h	h	h	h	a	a	a	h	a	h	a	h	a	a	a	a	h	h	h	h	h	h	a	h	a	h	a	h	a
AX-153639447	a	h	a	h	a	a	a	a	h	a	h	a	a	a	h	h	a	a	h	a	h	h	h	h	a	a	a	h	a	h	a	h	a	a	a	a	h	h	h	h	h	a	a	h	a	h	a	h	a
AX-174134417	a	h	a	h	a	a	a	a	h	a	h	a	a	a	h	h	a	a	h	a	h	h	h	h	a	a	a	h	a	h	a	h	a	a	a	a	h	h	h	h	h	a	a	h	a	h	a	h	a
AX-174120138	a	h	a	h	a	a	a	a	h	a	h	a	a	a	h	h	a	a	h	a	h	h	h	h	a	a	a	h	a	h	a	h	a	a	a	a	h	h	h	h	h	a	a	h	a	h	a	h	a
AX-174191245	a	h	a	h	a	a	a	a	h	a	h	a	a	a	h	h	a	-	h	a	h	h	h	h	a	a	a	h	a	h	a	h	a	a	a	a	h	h	h	h	h	a	a	h	a	h	a	h	a
AX-115713286	a	h	a	h	a	a	a	a	h	a	h	a	a	a	h	h	a	a	h	a	h	h	h	h	a	a	a	h	a	h	a	h	a	a	a	a	h	h	h	h	h	a	a	h	a	h	a	h	a
AX-174200756	a	h	a	h	a	a	a	a	h	a	h	a	a	a	h	h	a	a	h	a	h	h	h	h	a	a	a	h	a	h	a	h	a	a	a	a	h	h	h	h	h	a	a	h	a	h	a	h	a
AX-174185361	a	h	a	h	a	a	a	a	h	a	h	a	a	a	h	h	a	a	h	a	h	h	h	h	a	a	a	a	a	h	a	h	a	a	a	a	h	h	h	h	h	a	a	h	a	h	a	h	a
AX-174167422	a	h	a	h	a	a	a	a	h	a	h	a	a	a	h	h	a	a	h	a	h	h	h	h	a	a	a	a	a	h	a	h	a	a	a	a	h	h	h	h	h	a	a	h	a	h	a	h	a
AX-174167420	a	h	a	h	a	a	a	a	h	a	h	a	a	a	h	h	a	a	h	a	h	h	h	h	a	a	a	a	a	h	a	h	a	a	a	a	h	h	h	h	h	a	a	h	a	h	a	h	a
AX-174164594	a	h	a	h	a	a	a	a	h	a	h	a	a	a	h	h	a	a	h	a	h	h	h	h	a	a	a	a	a	h	a	h	a	a	a	a	h	h	h	h	h	a	a	h	a	h	a	h	a
AX-115707772	a	h	a	h	a	a	a	a	h	a	h	a	a	a	h	h	h	a	h	a	h	h	h	h	a	a	a	a	a	h	a	h	a	a	a	a	h	h	h	h	h	a	a	h	a	h	a	h	a
AX-115732776	a	h	a	h	a	a	a	a	h	a	h	a	a	a	h	a	h	h	h	a	h	a	h	h	a	a	a	a	a	h	a	h	h	a	a	a	h	h	h	h	h	a	a	h	a	h	a	h	a
AX-174175797	a	h	a	h	a	a	a	a	h	a	h	a	a	a	h	a	h	h	h	a	h	a	h	h	a	a	a	a	a	h	a	h	h	a	a	a	h	h	h	h	h	a	a	h	a	h	a	h	a
AX-174124600	a	h	a	h	a	a	a	a	h	a	h	a	a	a	a	a	h	h	h	a	h	a	h	h	a	a	a	a	a	h	a	h	h	a	a	a	a	h	h	h	h	a	a	h	a	h	a	h	a
AX-174127065	a	h	a	h	a	a	a	a	h	a	h	a	a	a	a	a	h	h	h	a	h	a	h	h	a	a	a	a	a	h	a	h	h	a	a	a	a	h	h	h	h	a	a	h	a	h	a	h	a
AX-174114020	a	h	a	h	a	a	a	a	h	a	h	a	a	a	a	a	h	h	h	a	h	a	h	h	a	a	a	a	a	h	a	h	h	a	a	a	a	h	h	h	h	a	a	h	a	h	a	h	a
AX-174122018	a	h	a	h	a	a	a	a	h	a	h	a	a	a	a	a	h	h	h	a	h	a	h	h	a	a	a	a	a	h	a	h	h	a	a	a	a	h	h	h	h	a	a	h	a	h	a	h	a
AX-174173936	a	h	a	h	a	a	a	a	h	a	h	a	a	a	a	a	h	h	h	a	h	a	h	h	a	a	a	a	a	h	a	h	h	a	a	a	a	h	h	h	h	a	a	h	a	h	a	h	a
AX-115715201	a	h	a	h	a	a	a	a	h	a	h	a	a	a	a	a	h	h	h	a	h	a	h	h	a	a	a	a	a	h	a	h	h	a	a	a	a	h	h	h	h	a	a	h	a	h	a	h	a
AX-174215193	a	h	a	h	a	a	a	a	h	a	h	a	a	a	a	a	h	h	h	a	h	a	h	h	a	a	a	a	a	h	a	h	h	a	a	a	a	h	h	h	h	a	a	h	a	h	a	h	a
AX-174180711	a	h	a	h	a	a	a	a	h	a	h	a	a	a	a	a	h	h	h	a	h	a	h	h	a	a	a	a	a	h	a	h	h	a	a	a	a	h	h	h	h	a	a	h	a	h	a	h	a
AX-174176444	a	h	a	h	a	a	a	a	h	a	h	a	a	a	a	a	h	h	h	a	h	a	h	a	a	a	h	a	a	h	a	h	h	a	a	a	a	h	h	h	h	a	a	h	a	h	a	h	a
AX-174134441	a	h	a	h	a	a	a	a	h	a	h	a	a	a	a	a	h	h	h	a	h	a	h	a	a	a	h	a	a	h	a	h	h	a	a	a	a	h	h	h	h	a	a	h	a	h	a	h	h
AX-174156497	a	h	a	h	a	a	a	a	h	a	h	a	a	a	a	a	h	h	h	a	h	a	h	a	a	a	h	a	a	a	a	h	h	a	a	a	a	h	h	h	h	a	a	h	a	h	a	h	h
AX-174120002	a	h	a	h	a	a	a	a	h	a	h	a	a	a	a	a	h	h	h	a	h	a	h	a	a	a	h	a	a	a	a	h	h	a	a	a	a	h	h	h	h	a	a	h	a	h	a	h	h
AX-115687879	a	h	a	h	a	a	h	a	h	a	h	a	a	a	a	a	h	h	h	a	h	a	h	a	a	a	h	a	a	a	a	a	h	a	a	a	a	h	h	h	h	a	a	h	a	h	a	h	h
AX-174120468	a	h	a	h	a	a	h	a	h	a	h	a	a	a	a	a	h	h	h	a	h	a	h	a	a	a	h	a	a	a	a	a	h	a	a	a	a	h	h	h	h	a	a	h	a	h	a	h	h
AX-174143203	a	h	a	h	a	a	h	a	h	a	h	a	a	a	a	a	h	h	h	a	h	a	h	a	a	a	h	a	a	a	a	a	h	a	a	a	a	h	h	h	h	a	a	h	a	h	a	h	h
AX-174188481	a	h	a	h	a	a	h	a	h	a	h	a	a	a	a	a	h	h	h	a	h	a	h	a	a	a	h	a	a	a	a	a	h	a	a	a	a	h	h	h	h	a	a	h	a	h	a	h	h
AX-174159304	a	h	a	h	a	a	h	a	h	a	h	a	a	a	a	a	h	h	h	a	h	a	h	h	a	a	h	a	a	a	a	a	h	a	a	a	a	h	h	h	h	a	a	h	a	h	a	h	h
AX-174138232	a	h	a	h	a	a	h	a	h	a	h	a	a	a	a	a	h	h	h	a	h	a	h	a	a	a	h	a	a	a	a	a	h	a	a	a	a	h	h	h	h	a	a	h	a	h	a	h	h
AX-174156879	a	h	a	h	a	a	h	a	h	a	h	a	a	a	a	a	h	h	h	a	h	a	h	a	a	a	h	a	a	a	a	a	h	a	a	a	a	h	h	h	h	a	a	h	a	h	a	h	h
AX-174182361	a	h	a	h	a	a	h	a	h	a	h	a	a	a	a	a	h	h	h	a	h	a	h	a	a	a	h	a	a	a	a	a	h	a	a	a	a	h	h	h	h	a	a	h	a	h	a	a	h
AX-174182258	a	h	a	h	a	a	h	a	h	a	h	a	a	a	a	a	h	h	h	a	h	a	h	a	a	a	h	a	a	a	a	a	h	a	a	a	a	h	h	h	h	a	a	h	a	h	a	a	h
AX-174192164	a	a	a	h	a	a	h	a	h	a	h	a	a	a	a	a	h	h	h	a	h	a	h	a	a	a	h	a	a	a	a	a	h	a	a	a	a	h	h	h	h	a	a	h	a	h	a	a	h
AX-174182864	a	a	a	h	a	a	h	a	h	a	h	a	a	a	a	a	h	h	h	a	h	a	h	a	a	a	h	a	a	a	a	a	h	a	a	a	a	h	h	h	h	a	a	h	a	h	a	a	h
AX-174143974	a	a	a	h	a	a	h	a	h	a	h	a	a	a	a	a	h	h	h	a	h	a	h	a	a	a	h	a	a	a	a	a	h	a	a	a	a	h	h	h	h	a	a	h	a	h	a	a	h
AX-174156433	a	a	a	h	a	a	h	a	h	a	h	a	a	a	a	a	h	h	h	a	h	a	h	a	a	a	h	a	a	a	a	a	h	a	a	a	a	h	h	h	h	a	a	h	a	h	a	a	h
AX-174135630	a	a	a	h	a	a	h	a	h	a	h	a	a	a	a	a	h	h	h	a	h	a	h	a	a	a	h	a	a	a	a	a	h	a	a	a	a	h	h	h	h	a	a	h	a	h	a	a	h
AX-174174451	a	a	a	h	a	a	h	a	h	a	h	a	a	a	a	a	h	h	h	a	h	a	h	a	a	a	h	a	a	a	a	a	h	a	a	a	a	h	h	h	h	a	a	h	a	h	a	a	h
AX-153645099	a	a	a	h	a	a	h	a	h	a	h	a	a	a	a	a	h	h	h	a	h	a	h	a	a	a	h	a	a	a	a	a	h	a	a	a	a	h	h	h	h	a	a	h	a	h	a	a	h
AX-174212108	a	a	a	h	a	a	h	a	h	a	h	a	a	a	a	a	h	h	h	a	h	a	h	a	a	a	h	a	a	a	a	a	h	a	a	a	a	h	h	h	h	a	a	h	a	h	a	a	h
AX-115697051	a	a	a	h	a	a	h	a	h	a	h	a	a	a	a	a	h	h	h	a	h	a	h	a	a	a	h	a	a	a	a	a	h	a	a	a	a	h	h	h	h	a	a	h	a	h	a	a	h
AX-174205045	a	a	a	h	a	a	h	a	h	a	h	a	a	a	a	a	h	h	h	a	h	a	h	a	a	a	h	a	a	a	a	a	h	a	a	a	a	h	h	h	h	a	a	h	a	h	a	a	h
AX-115693534	a	a	a	h	a	a	h	a	h	a	h	a	a	a	a	a	h	h	h	a	h	a	h	a	a	a	h	a	a	a	a	a	h	a	a	a	a	h	h	h	h	a	a	h	a	h	a	a	h
AX-115717293	a	a	a	h	a	a	h	a	h	a	h	a	a	a	a	a	h	h	h	a	h	a	h	a	a	a	h	a	a	a	a	a	h	a	a	a	a	h	h	h	h	a	a	h	a	h	a	a	h
AX-174128286	a	a	a	h	a	a	h	a	h	a	h	a	a	a	a	a	h	h	h	a	h	a	h	a	a	a	h	a	a	a	a	a	h	a	a	a	a	h	h	h	h	a	a	h	a	h	a	a	h
AX-174160615	a	a	a	h	a	a	h	a	h	a	h	a	a	a	a	a	h	h	h	a	h	a	h	a	-	a	h	a	a	a	a	a	h	a	a	a	a	h	h	h	h	a	a	h	a	h	a	a	h
AX-115705405	a	a	a	h	a	a	h	a	h	a	h	a	a	a	a	a	h	h	h	a	h	a	h	a	a	a	h	a	a	a	a	a	h	a	a	a	a	h	h	h	h	a	a	h	a	h	a	a	h
AX-174153143	a	a	a	h	a	a	h	a	h	a	h	a	a	a	a	a	h	h	h	a	h	a	h	a	a	a	h	a	a	a	a	a	h	a	a	a	a	h	h	h	h	a	a	h	a	h	a	a	h
AX-174203463	a	a	a	h	a	a	h	a	h	a	h	a	a	a	a	a	h	h	h	a	h	a	h	a	a	a	h	a	a	a	a	a	h	a	a	a	a	h	h	h	h	a	a	h	a	h	a	a	h
AX-174212879	a	a	a	h	a	a	h	a	h	a	h	a	a	a	a	a	h	h	h	a	h	a	h	a	a	a	h	a	a	a	a	a	h	a	a	a	a	h	h	h	h	a	a	h	a	h	a	a	h
AX-115701428	a	a	a	h	a	a	h	a	h	a	h	a	a	a	a	a	h	h	h	a	h	a	h	a	a	a	h	a	a	a	a	a	h	a	a	a	a	h	h	h	h	a	a	h	a	h	a	a	h
AX-174160320	a	a	a	h	a	a	h	a	h	a	h	a	a	a	a	a	h	h	h	a	h	a	h	a	h	a	h	a	a	a	a	a	h	a	a	a	a	h	h	h	h	a	a	h	a	h	a	a	h
AX-174169216	a	a	a	h	a	a	h	a	h	a	h	a	a	a	a	a	a	h	h	a	h	a	h	a	h	a	h	a	a	a	a	a	h	a	a	a	a	h	h	h	h	a	a	h	a	h	a	a	h
AX-174153095	a	a	h	a	a	a	h	a	h	a	h	a	a	a	a	a	a	a	h	a	h	a	h	a	h	a	h	a	a	a	a	a	h	a	a	a	h	h	h	h	h	a	h	h	a	a	a	a	h
AX-174160683	a	a	h	a	a	a	h	a	h	a	h	a	a	a	a	a	a	a	h	a	h	a	h	a	h	a	h	a	a	a	a	a	h	a	a	a	h	h	h	h	h	a	h	h	a	a	a	a	h
AX-174115737	a	a	h	a	a	a	h	a	a	a	h	a	a	a	a	a	a	a	a	a	h	a	h	a	h	a	h	a	a	a	a	a	h	a	a	a	h	h	h	h	h	a	h	h	a	a	a	a	h
AX-174214507	a	a	h	a	h	a	h	a	a	a	h	a	a	h	a	a	a	a	a	a	h	a	h	a	h	a	h	a	a	a	a	a	h	h	a	a	h	h	h	h	h	a	h	h	a	a	a	a	h
AX-115694034	a	a	h	a	h	a	h	a	a	a	h	a	a	h	a	a	a	a	a	a	h	a	h	a	h	a	h	a	a	a	a	a	h	h	a	a	h	h	h	h	h	a	h	h	a	a	a	a	h
AX-174193321	a	a	h	a	h	a	h	a	a	a	h	a	a	h	a	a	a	a	a	a	h	a	h	a	h	a	h	a	a	a	a	a	h	h	a	a	h	h	h	h	h	a	h	h	a	a	a	a	h
AX-115690105	a	a	h	a	h	a	h	a	a	a	h	a	a	h	a	a	a	a	a	a	h	a	h	a	h	a	h	a	a	a	a	a	h	h	a	a	h	h	h	h	h	a	h	h	a	a	a	a	h
AX-174185787	a	a	h	a	h	a	h	a	a	a	h	a	a	h	a	a	a	a	a	a	h	a	h	a	h	a	h	a	a	a	a	a	h	h	a	a	h	h	h	h	h	a	h	h	a	a	a	a	h
AX-174119982	a	a	h	a	h	a	h	a	a	a	h	a	h	h	a	a	a	a	a	a	a	a	h	a	h	a	h	a	a	a	a	a	h	h	a	a	h	a	h	h	h	a	h	h	a	a	a	a	h
AX-174143976	a	a	h	a	h	a	h	a	a	a	h	a	h	h	a	a	a	a	a	a	a	a	h	a	h	a	h	a	a	a	a	a	h	h	a	a	h	a	h	h	h	a	h	h	a	a	a	a	h
AX-174115561	a	a	h	a	h	a	h	a	a	a	h	a	h	h	a	a	a	a	a	a	a	a	h	a	h	a	h	a	a	a	a	a	h	h	a	a	h	a	h	h	h	a	h	h	a	a	a	a	h
AX-174146953	a	a	h	a	h	a	h	a	a	a	h	a	h	h	a	a	a	a	a	a	a	a	h	a	h	a	h	a	a	a	a	a	h	h	a	a	h	a	h	h	h	a	h	h	a	a	a	a	h
AX-174123140	a	a	h	a	h	a	h	a	a	a	h	a	h	h	a	a	a	a	a	a	a	a	h	a	h	a	h	a	a	a	a	a	h	h	a	a	h	a	h	h	h	a	h	h	a	a	a	a	h
AX-174133352	a	a	h	a	h	a	h	a	a	a	h	a	h	h	a	a	a	a	a	a	a	a	h	a	h	a	h	a	a	a	a	a	h	h	a	a	h	a	h	h	h	a	h	h	a	a	a	a	h
AX-174215039	a	a	h	a	h	a	h	a	a	a	h	a	h	h	a	a	a	a	a	a	a	a	h	a	h	a	h	a	a	a	a	a	h	h	a	a	h	a	h	h	h	a	h	h	a	a	a	a	h
AX-174135357	a	a	h	a	h	a	h	a	h	a	h	a	h	h	a	a	a	a	a	a	a	a	h	a	h	a	h	a	a	a	a	a	h	h	a	a	h	a	h	h	h	a	h	h	a	a	a	a	h
AX-174129613	a	a	h	a	h	a	h	a	h	a	h	a	h	h	a	a	a	a	a	a	a	a	h	a	h	a	h	a	a	a	a	a	h	h	a	a	h	a	h	h	h	a	h	h	a	a	a	a	h
AX-115686851	a	a	h	a	h	a	h	a	h	a	h	a	h	h	a	a	a	a	a	a	a	a	h	a	h	a	h	a	a	a	a	a	h	h	a	a	h	a	h	h	h	a	h	h	a	a	a	a	h
AX-174195563	a	a	h	a	h	a	h	a	h	a	h	a	h	h	a	a	a	a	a	a	a	a	h	a	h	a	h	a	a	a	a	a	h	h	a	a	h	a	h	h	h	a	h	h	a	a	a	a	h
AX-115683321	a	a	h	a	h	a	h	a	h	a	h	a	h	h	a	a	a	a	a	a	a	a	h	a	h	a	h	a	a	a	a	a	h	h	a	a	h	a	h	h	h	a	h	h	a	a	a	a	h
AX-174164359	a	a	h	a	h	a	h	a	h	a	h	a	h	h	a	a	a	a	a	a	a	a	h	a	h	a	h	a	a	a	a	a	h	h	a	a	h	a	h	h	h	a	h	h	a	a	a	a	h
AX-174116756	a	a	h	a	h	a	h	a	h	a	h	a	h	h	a	a	a	a	a	a	a	a	h	a	h	a	h	a	a	a	a	a	h	h	a	a	h	a	h	h	h	a	h	h	a	a	a	a	h
AX-174165146	a	a	h	a	h	a	h	a	h	a	h	a	h	h	a	a	a	a	a	a	a	a	h	a	h	a	h	a	a	a	a	a	h	h	a	a	h	a	h	h	h	a	h	h	a	a	a	a	h
AX-174118186	a	a	h	a	h	a	h	a	a	a	h	a	h	h	a	a	a	a	a	a	a	a	h	a	h	a	h	a	a	a	a	a	h	h	a	a	h	a	h	h	h	a	h	h	a	a	a	a	h
AX-174183500	a	a	h	a	h	a	h	a	h	a	h	a	h	h	a	a	a	a	a	a	a	a	h	a	h	a	h	a	a	a	a	a	h	h	a	a	h	a	h	h	h	a	h	h	a	a	a	a	h
AX-174156851	a	a	h	a	h	a	h	a	h	a	h	a	h	h	a	a	a	a	a	a	a	a	h	a	h	a	h	a	a	a	a	a	h	h	a	a	h	a	h	h	h	a	h	h	a	a	a	a	h
AX-115701135	a	a	h	a	h	a	h	a	h	a	h	a	h	h	a	a	a	a	a	a	a	a	h	a	h	a	h	a	a	a	a	a	h	h	a	a	h	a	h	h	h	a	h	h	a	a	a	a	h
AX-153655587	a	a	h	a	h	a	h	a	h	a	h	a	h	h	a	a	a	a	a	a	a	a	h	a	h	a	h	a	a	a	a	a	h	h	a	a	h	a	h	h	h	a	h	h	a	a	a	a	h
AX-174135562	a	a	h	a	h	a	h	a	h	a	h	a	h	h	a	a	a	a	a	a	a	a	h	a	h	a	h	a	a	a	a	a	h	h	a	a	h	a	h	h	h	a	h	h	a	a	a	a	h
AX-174183581	a	a	h	a	h	a	h	a	h	a	h	a	h	h	a	a	a	a	a	a	a	a	h	a	h	a	h	a	a	a	a	a	h	h	a	a	h	a	h	h	a	a	h	h	a	a	a	a	h
AX-174194473	a	a	h	a	h	a	h	a	h	a	h	a	h	h	a	a	a	a	a	a	a	a	h	a	h	a	h	a	a	a	a	a	h	h	a	a	h	a	h	h	a	a	h	h	a	a	a	a	h
AX-115690391	a	a	h	a	h	-	h	a	h	a	h	a	h	h	a	a	a	a	a	a	a	a	h	a	h	a	h	a	a	a	a	a	h	h	a	a	h	a	h	h	a	a	h	h	a	a	a	a	h
AX-115701593	a	a	h	a	h	a	h	a	h	a	h	a	h	h	a	a	a	a	a	a	a	a	h	a	h	a	h	a	a	a	a	a	h	h	a	a	h	a	h	h	a	a	h	h	a	a	a	a	h
AX-174172834	a	-	h	a	h	a	h	a	h	a	h	a	h	h	a	a	a	a	a	a	a	a	h	a	h	a	h	a	a	a	a	a	h	h	a	a	h	a	h	h	a	a	h	h	a	a	a	a	h
AX-174174573	a	a	h	a	h	a	h	a	h	a	h	a	h	h	a	a	a	a	a	a	a	a	h	a	h	a	h	a	a	a	a	a	h	h	a	a	h	a	h	h	a	a	h	h	a	a	a	a	h
AX-174186525	a	a	h	a	h	a	h	a	h	a	h	a	h	h	a	a	a	a	a	a	a	a	h	a	h	a	h	a	a	a	a	a	h	h	a	a	h	a	h	h	a	a	h	h	a	a	a	a	h
AX-174194715	a	a	h	a	h	a	h	a	h	a	h	a	h	h	a	a	a	a	a	a	a	a	h	a	h	a	h	a	a	a	a	a	h	h	a	a	h	a	h	h	a	a	h	h	a	a	a	a	h
AX-115722560	a	a	h	a	h	a	h	a	h	a	h	a	h	h	a	a	a	a	a	a	a	a	h	a	h	a	h	a	a	a	a	a	h	h	a	a	h	a	h	h	a	a	h	h	a	a	a	a	h
AX-174155051	a	a	h	a	h	a	h	a	h	a	h	a	h	h	a	a	a	a	a	a	a	a	h	a	h	a	h	a	a	a	a	a	h	h	a	a	h	a	h	h	a	a	h	h	a	a	a	a	h
AX-174207661	a	a	h	a	h	a	h	a	h	a	h	a	h	h	a	a	a	a	a	a	a	a	h	a	h	a	h	a	a	a	a	a	h	h	a	a	h	a	h	h	a	a	h	h	a	a	a	a	h
AX-174125271	a	a	h	a	h	a	h	a	h	a	h	a	h	h	a	a	a	a	a	a	a	a	h	a	h	a	h	a	h	a	a	a	h	h	a	a	h	a	h	h	a	a	h	h	a	a	a	a	h
AX-174215232	a	a	h	a	h	a	h	a	h	a	h	a	h	h	a	a	a	a	a	a	a	a	h	a	h	a	h	a	h	a	a	a	h	h	a	a	h	a	h	h	a	a	h	h	a	a	a	a	h
AX-174138683	a	a	h	a	h	a	h	a	h	a	h	a	h	h	a	a	a	a	a	a	a	a	h	a	h	a	h	a	h	a	a	a	h	h	a	a	h	a	h	h	a	a	h	h	a	a	a	a	h
AX-174153332	a	a	h	a	h	a	h	a	h	a	h	a	h	h	a	a	a	a	a	a	a	a	h	a	h	a	h	a	h	a	a	a	h	h	a	a	h	a	h	h	a	a	h	h	a	a	a	a	h
AX-174192229	a	a	h	a	h	a	h	a	h	a	h	a	h	h	a	a	a	a	a	a	a	a	h	a	h	a	h	a	h	a	a	a	h	h	a	a	h	a	h	h	a	a	h	h	a	a	a	a	h
AX-174175813	a	a	h	a	h	a	h	a	h	a	h	a	h	h	a	a	a	a	a	a	a	a	h	a	h	a	h	a	h	a	a	a	h	h	a	a	h	a	h	h	a	a	h	h	a	a	a	a	h
AX-174205346	a	a	h	a	h	a	h	a	h	a	h	a	h	h	a	a	a	a	a	a	a	a	h	a	h	a	h	a	h	a	a	a	h	h	a	a	h	a	h	h	a	a	h	h	a	a	a	a	h
AX-174185490	a	a	h	a	h	a	h	a	h	a	h	a	h	h	a	a	a	a	a	a	a	a	h	a	h	a	h	a	h	a	a	a	h	h	a	a	h	a	h	h	a	a	h	h	a	a	a	a	h
AX-174204662	a	a	h	a	h	a	h	a	h	a	h	a	h	h	a	a	a	a	a	a	a	a	h	a	h	a	h	a	h	a	a	a	h	h	a	a	h	a	h	h	a	a	h	h	a	a	a	a	h
AX-115714950	a	a	h	a	h	a	h	a	h	a	h	a	h	h	a	a	a	a	a	a	a	a	h	a	h	a	h	a	h	a	a	a	h	h	a	h	h	a	h	h	a	a	h	h	a	a	a	a	h
AX-174177135	a	a	h	a	h	a	h	a	h	a	h	h	h	h	a	a	a	a	a	a	a	a	h	a	h	a	h	a	h	a	a	a	h	h	a	h	h	a	h	h	a	a	h	a	a	a	a	a	h
AX-174201217	a	a	h	a	h	a	h	a	h	a	h	h	h	h	a	a	a	a	a	a	a	a	h	a	h	a	h	a	h	a	a	a	h	h	a	h	h	a	h	h	a	a	h	a	a	a	a	a	h
AX-174187452	a	a	h	a	h	a	h	a	h	a	h	h	h	h	a	a	a	a	a	a	a	a	h	a	h	a	h	a	h	a	a	a	h	h	a	h	h	a	h	h	a	a	h	a	a	a	a	a	h
AX-174176030	a	a	h	a	h	a	h	a	h	a	h	h	h	h	a	a	a	a	a	a	a	a	h	a	h	a	h	a	h	a	a	a	h	h	a	h	h	a	h	h	a	a	h	a	a	a	a	a	h
AX-174114051	a	a	h	a	h	a	h	a	h	a	h	h	h	h	h	a	a	a	a	a	a	a	h	a	h	a	h	a	h	a	a	a	h	h	a	h	h	a	h	h	a	a	h	a	a	a	a	a	h
AX-174177088	a	a	h	a	h	a	h	a	h	a	h	h	h	h	h	a	a	a	a	a	a	a	h	a	h	a	h	a	h	a	a	a	h	h	a	h	h	a	h	h	a	a	h	a	a	a	a	a	h
AX-174189725	a	a	h	a	h	a	h	a	h	a	h	h	h	h	h	a	a	a	a	a	a	a	h	a	h	a	h	a	h	a	a	a	h	h	a	h	h	a	h	h	a	a	h	a	a	a	a	a	h
AX-174209088	a	a	h	a	h	a	h	a	h	a	h	h	h	h	h	a	a	a	a	a	a	a	h	a	h	a	h	a	h	a	a	a	h	h	a	h	h	a	h	h	a	a	h	a	a	a	a	a	h
AX-174212707	a	a	h	a	h	a	h	a	h	a	h	h	h	h	h	a	a	a	a	a	a	a	h	a	h	a	h	a	h	a	a	a	h	h	a	h	h	a	h	h	a	a	h	a	a	a	a	a	h
AX-115713241	a	a	h	a	h	a	h	a	h	a	h	h	h	h	h	a	a	a	a	a	a	a	h	a	h	a	h	a	h	a	a	a	h	h	a	h	h	a	h	h	a	a	h	a	a	a	a	a	h
AX-174166486	a	a	h	a	h	a	h	a	h	a	h	h	h	h	h	a	a	a	a	a	a	a	h	a	h	a	h	a	h	a	a	a	h	h	a	h	h	a	h	h	a	a	h	a	a	a	a	a	h
AX-174162454	a	a	h	a	h	a	h	a	h	a	h	h	h	h	h	a	a	a	a	a	a	a	h	a	h	a	h	a	h	a	h	a	h	h	a	h	h	a	h	h	a	a	h	a	a	a	a	a	h
AX-174186097	a	a	h	a	h	a	h	a	h	a	h	h	h	h	h	a	a	a	a	a	a	a	h	a	h	a	h	a	h	a	a	a	h	h	a	h	h	a	h	h	a	a	h	a	a	a	a	a	h
AX-174213078	a	a	h	a	h	a	h	a	h	a	h	h	h	h	h	a	a	a	a	a	a	a	h	a	h	a	h	a	h	a	a	a	h	h	a	h	h	a	h	h	a	a	h	a	a	a	a	a	h
AX-115711423	a	a	h	a	h	a	h	a	h	a	h	h	h	h	h	a	a	a	a	a	a	a	h	a	h	a	h	a	h	a	a	a	h	h	a	h	h	a	h	h	a	a	h	a	a	a	a	a	h
AX-174153434	a	a	h	a	h	a	h	a	h	a	h	h	h	h	h	a	a	a	a	a	a	a	h	a	h	a	h	a	h	a	a	a	h	h	a	h	h	a	h	h	a	a	h	a	a	a	a	a	h
AX-115690060	a	a	h	a	h	a	h	a	h	a	h	h	h	h	h	a	a	a	a	a	a	a	h	a	h	a	h	a	h	a	h	a	h	h	a	h	h	a	h	h	a	a	h	a	a	a	a	a	h
AX-174149325	a	a	h	a	h	a	h	a	h	a	h	h	h	h	h	a	a	a	a	h	a	a	h	a	h	a	h	a	h	a	h	a	h	h	a	h	a	a	h	h	a	a	h	a	a	a	a	a	h
AX-115714083	a	a	h	a	h	a	h	a	h	a	h	h	h	h	h	a	a	a	a	h	a	a	h	a	h	a	h	a	h	a	h	a	h	h	a	h	a	a	h	a	a	a	h	a	a	a	a	a	h
AX-174117279	a	a	h	a	h	a	h	a	h	a	h	h	h	h	h	a	a	a	a	h	a	a	h	a	h	a	h	a	h	a	h	a	h	h	a	h	a	a	h	a	a	a	h	a	a	a	a	a	h
AX-174150617	a	a	h	a	h	a	h	a	h	a	h	h	h	h	h	a	a	a	a	h	a	a	h	a	h	a	h	a	h	a	h	a	h	h	a	h	a	a	h	a	a	a	h	a	a	a	a	a	h
AX-174205833	a	a	h	a	h	a	h	a	h	a	h	h	h	h	h	a	a	a	a	h	a	a	h	a	h	a	h	a	h	a	h	a	h	h	a	h	a	a	h	a	a	a	h	a	a	a	a	a	h
AX-174197103	a	a	h	a	h	a	h	a	h	a	h	h	h	h	h	a	a	a	a	h	a	a	h	a	h	a	h	a	h	a	h	a	h	h	a	h	a	a	h	a	a	a	h	a	a	a	a	a	h
AX-174176174	a	a	h	a	a	a	h	a	h	a	h	h	h	h	h	h	a	a	a	h	a	a	h	a	h	a	h	a	h	a	h	a	h	h	a	h	a	a	h	a	a	a	h	a	a	a	a	a	h
AX-174161067	a	a	h	a	a	a	h	a	h	a	h	h	h	h	h	h	a	a	a	h	a	a	h	a	h	a	h	a	h	a	h	a	h	h	a	h	a	a	h	a	a	a	h	a	a	a	a	a	a
AX-174172208	a	a	h	a	a	a	h	a	h	a	h	h	h	h	h	h	a	a	a	h	a	a	h	a	h	a	h	a	h	a	h	a	h	h	a	h	a	a	h	a	a	a	h	a	a	a	a	a	a
AX-174186776	a	a	h	a	a	a	h	a	h	a	h	h	h	h	h	h	a	a	a	h	a	a	h	a	h	a	h	a	h	a	h	a	h	h	a	h	a	a	a	a	a	a	h	a	a	a	a	a	a
AX-115728821	a	a	h	a	a	a	h	a	h	a	h	h	h	h	h	h	a	a	a	h	a	a	h	a	h	a	h	a	h	a	h	a	h	h	a	h	a	a	a	a	a	a	h	a	a	a	a	a	a
AX-174138983	a	a	h	a	a	a	h	a	h	a	h	h	h	h	h	h	a	a	a	h	a	a	h	a	h	a	h	a	h	a	h	a	h	h	a	h	a	a	a	a	a	a	h	a	a	a	a	a	a
AX-174164256	a	a	h	a	a	a	h	a	h	h	h	h	h	h	h	h	a	a	a	h	a	a	h	a	h	a	h	a	h	a	h	a	h	h	a	h	a	a	a	a	a	a	h	a	a	a	a	a	a
AX-174167863	a	a	h	a	a	a	h	a	h	h	h	h	h	h	h	h	a	a	a	h	a	a	h	a	h	a	h	a	h	a	h	a	h	h	a	h	a	a	a	a	a	a	h	a	a	a	a	a	a
AX-174124245	a	a	h	a	a	a	h	a	h	h	h	h	h	h	h	h	a	a	a	h	a	a	h	a	h	a	h	a	h	a	h	a	h	h	a	h	a	a	a	a	a	a	h	a	a	a	a	a	a
AX-174138524	a	a	h	a	a	a	h	a	h	h	h	h	h	h	h	h	a	a	a	h	a	a	h	a	h	a	h	a	h	a	h	a	h	h	a	h	a	a	a	a	a	a	h	a	a	a	a	a	a
AX-115732122	a	a	h	a	a	a	h	a	h	h	h	h	h	h	h	h	a	a	a	h	a	a	h	a	h	a	h	a	h	a	h	a	h	h	a	h	a	a	a	a	a	a	h	a	a	a	a	a	a
AX-115678189	a	a	h	a	a	a	h	a	h	h	h	h	h	h	h	h	a	a	a	h	a	a	h	a	h	a	h	a	h	a	h	a	h	h	a	h	a	a	a	a	a	a	h	a	a	a	a	a	a
AX-174111900	a	a	h	a	a	a	h	a	h	h	h	h	h	h	h	h	a	a	a	h	a	a	h	a	h	a	h	a	h	a	h	a	h	h	a	h	a	a	a	a	a	a	h	a	a	a	a	a	a
AX-174181809	a	a	h	a	a	a	h	a	h	h	h	h	h	h	h	h	a	a	a	h	a	a	h	a	h	a	h	a	h	a	h	a	h	h	a	h	a	a	a	a	a	a	h	a	a	a	a	a	a
AX-174117341	a	a	h	a	a	a	h	a	h	h	h	h	h	h	h	h	a	a	a	h	a	a	h	a	h	a	h	a	h	a	h	a	h	h	a	h	a	a	a	a	a	a	h	a	a	a	a	a	a
AX-174123461	a	a	h	a	a	a	h	a	h	h	h	h	h	h	h	h	a	a	a	h	a	a	h	a	h	a	h	a	h	a	h	a	h	h	a	h	a	a	a	a	a	a	h	a	a	a	a	a	a
AX-174127808	a	a	h	a	a	a	h	a	h	h	h	h	h	h	h	h	a	a	a	h	a	a	h	a	h	a	h	a	h	a	h	a	h	h	a	h	a	a	a	a	a	a	h	a	a	a	a	a	a
AX-174149021	a	a	h	a	a	a	h	a	h	h	h	h	h	h	h	h	a	a	a	h	a	a	h	a	h	a	h	a	h	a	h	a	h	h	a	h	a	a	a	a	a	a	h	a	a	a	a	a	a
AX-174185786	a	a	h	a	a	a	h	a	h	h	h	h	h	h	h	h	a	a	a	h	a	a	h	a	h	a	h	a	h	a	h	a	h	h	a	h	a	a	a	a	a	a	h	a	a	a	a	a	a
AX-174187595	a	a	h	a	a	a	h	a	h	h	h	h	h	h	h	h	a	a	a	h	a	a	h	a	h	a	h	a	h	a	h	a	h	h	a	h	a	a	a	a	a	a	h	a	a	a	a	a	a
AX-174178133	a	a	h	a	a	a	h	a	h	h	h	h	h	h	h	h	a	a	a	h	a	a	h	a	h	a	h	a	h	a	h	a	h	h	a	h	a	a	a	a	a	a	h	a	a	a	a	a	a
AX-174203071	a	a	h	a	a	a	h	a	h	h	h	h	h	h	h	h	a	a	a	h	a	a	h	a	h	a	h	a	h	a	h	a	h	h	a	h	a	a	a	a	a	a	h	a	a	a	a	a	a
AX-174155640	a	a	h	h	a	h	h	h	a	h	h	a	h	a	a	a	h	h	h	h	h	a	h	a	a	h	a	a	h	h	a	h	h	h	h	h	h	h	h	h	h	a	a	a	a	h	h	h	a
AX-174127427	a	a	h	h	h	h	h	h	a	h	h	a	h	a	a	a	h	h	h	h	h	a	h	a	a	h	a	a	h	h	a	h	h	h	h	h	h	a	h	h	h	a	a	a	h	h	h	h	a
AX-174193254	h	a	h	h	h	h	h	h	a	h	h	a	h	a	a	h	a	h	h	a	h	a	a	a	a	h	h	a	h	h	a	h	h	h	h	h	h	a	h	h	h	a	a	a	h	h	h	h	a
AX-174148231	h	a	h	h	h	h	h	h	a	h	h	a	h	a	a	h	a	h	h	a	h	h	a	a	a	h	h	h	a	h	a	h	h	h	h	h	a	a	h	h	h	a	h	a	h	h	h	h	a
AX-115667268	h	a	h	h	h	h	h	h	a	h	h	a	h	a	a	h	a	h	h	a	h	h	a	a	a	h	h	h	a	h	a	h	h	h	h	h	a	a	h	h	h	a	h	a	h	h	h	h	a
AX-174169163	h	a	h	h	h	h	h	h	a	h	h	a	h	a	a	h	a	h	h	a	h	h	a	a	a	h	h	h	a	h	a	h	h	h	h	h	a	a	h	h	h	a	h	a	h	h	h	h	a
AX-174119816	h	a	h	h	h	h	h	h	a	h	h	a	h	a	a	h	a	h	h	a	h	h	a	a	a	h	h	h	a	h	a	h	h	h	h	h	a	a	h	h	h	a	h	a	h	h	h	h	a
AX-174181320	h	a	h	h	h	h	h	h	a	h	h	a	h	a	a	h	a	h	h	a	h	h	a	a	a	h	h	h	a	h	a	h	h	h	h	h	a	a	h	h	h	a	h	a	h	h	h	h	a
AX-174202042	h	a	h	h	h	h	h	h	a	h	h	a	h	a	a	h	a	h	h	a	h	h	a	a	a	h	h	h	a	h	a	h	h	h	h	h	a	a	h	h	h	a	h	a	h	h	h	h	a
AX-174133253	h	a	h	h	h	h	h	h	a	h	h	a	h	a	a	h	a	h	h	a	h	h	a	a	a	h	h	h	a	h	a	h	h	h	h	h	a	a	h	h	h	a	h	a	h	h	h	h	a
AX-174172788	h	a	h	h	h	h	h	h	a	h	h	a	h	a	a	h	a	h	h	a	h	h	a	a	a	h	h	h	a	h	a	h	h	h	h	h	a	a	h	h	h	a	h	a	h	h	h	h	a
AX-174206466	h	a	h	h	h	h	h	h	a	h	h	a	h	a	a	h	a	h	h	a	h	h	a	a	a	h	h	h	a	h	a	h	h	h	h	h	a	a	h	h	h	a	a	a	h	h	h	h	a
AX-174211969	h	a	h	h	h	h	h	h	a	h	h	a	h	a	a	h	a	h	h	a	h	h	a	a	a	h	h	h	a	h	a	h	h	h	h	h	a	a	h	h	h	a	a	a	h	h	h	h	a
AX-174158489	h	a	h	h	h	h	h	h	a	h	h	a	h	a	a	h	a	h	h	a	h	h	a	a	a	h	h	h	a	h	a	h	h	h	h	h	a	a	h	h	h	a	a	a	h	h	h	h	a
AX-115728841	h	a	h	h	h	h	h	h	a	h	h	a	h	a	a	h	a	h	h	a	h	h	a	a	a	h	h	h	a	h	a	h	h	h	h	h	a	a	h	h	h	a	a	a	h	h	h	h	a
AX-174120107	h	a	h	h	h	h	h	h	a	h	h	a	h	a	a	h	a	h	h	a	h	h	a	a	a	h	h	h	a	h	a	h	h	h	h	h	a	a	h	h	h	a	a	a	h	h	h	h	a
AX-115679614	h	a	h	h	h	h	h	h	a	h	h	a	h	a	a	h	a	h	h	a	h	h	a	a	a	h	h	h	a	h	a	h	h	h	h	h	a	a	h	h	h	a	a	a	h	h	h	h	a
AX-174150627	h	a	h	h	h	h	h	h	a	h	h	a	h	a	a	h	a	h	h	a	h	h	a	a	a	h	h	h	a	h	a	h	h	h	h	h	a	a	h	h	h	a	a	a	h	h	h	h	a
AX-174177834	h	a	h	h	h	h	h	h	a	h	h	a	h	a	a	h	a	h	h	a	h	h	a	a	a	h	h	h	a	h	a	h	h	h	h	h	a	a	h	h	h	a	a	a	h	h	h	h	a
AX-174209492	h	a	h	h	h	h	h	h	a	h	h	a	h	a	a	h	a	h	h	a	h	h	a	a	a	h	h	h	a	h	a	h	h	h	h	h	a	a	h	h	h	a	a	a	h	h	h	h	a
AX-174139050	h	a	h	h	h	h	h	h	a	h	h	a	h	a	a	h	a	h	h	a	h	h	a	a	a	h	h	h	a	h	a	h	h	h	h	h	a	a	h	h	h	a	a	a	h	h	h	h	a
AX-174214615	h	a	h	h	h	h	h	h	a	h	h	a	h	a	a	h	a	h	h	a	h	h	a	a	a	h	h	h	a	h	a	h	h	h	h	h	a	a	h	h	h	a	a	a	h	h	h	h	a
AX-174200205	h	a	h	h	h	h	h	h	a	h	h	a	h	a	a	h	a	h	h	a	h	h	a	a	a	h	h	h	a	h	a	h	h	h	h	h	a	a	h	h	h	a	a	a	h	h	h	h	a
AX-115678074	h	a	h	h	h	h	a	h	h	h	h	a	h	a	a	h	a	h	h	a	h	h	a	a	a	a	h	h	a	h	a	h	h	h	h	h	a	a	h	h	a	a	a	a	h	h	h	h	a
AX-174150452	h	a	h	h	h	h	a	h	h	h	h	a	h	a	a	h	a	h	h	a	h	h	a	a	a	a	h	h	a	h	a	h	h	h	h	h	a	a	h	h	a	a	a	a	h	h	h	h	a
AX-174167624	h	a	h	h	h	h	a	h	h	h	h	a	h	a	a	h	a	h	h	a	h	h	a	a	a	a	h	h	a	h	a	h	h	h	h	h	a	a	h	h	a	a	a	a	h	h	h	h	a
AX-174172654	h	a	h	h	h	h	a	h	h	h	h	a	h	a	a	h	a	h	h	a	h	h	a	a	a	a	h	h	a	h	a	h	h	h	h	h	a	a	h	h	a	a	a	a	h	h	h	h	a
AX-174185729	h	a	h	h	h	h	a	h	h	h	h	a	h	a	a	h	a	h	h	a	h	h	a	a	a	a	h	h	a	h	a	h	h	h	h	h	a	a	h	h	a	a	a	a	h	h	h	h	a
AX-174181881	h	a	h	h	a	h	a	h	h	h	h	a	h	a	a	h	a	a	h	a	h	h	a	a	a	a	h	h	a	h	a	h	h	h	h	h	a	a	h	h	a	a	a	a	h	h	h	h	h
AX-174115747	h	a	h	h	a	h	a	h	h	h	h	a	h	a	a	h	a	a	h	a	h	h	a	a	a	a	h	h	a	h	a	h	h	h	h	h	a	a	h	h	a	a	a	a	h	h	h	h	h
AX-174185945	h	a	h	h	a	h	a	h	h	h	h	a	h	a	a	h	a	a	h	a	h	h	a	a	a	a	h	h	a	h	a	h	a	h	h	h	a	a	h	h	a	a	a	a	h	h	h	h	h
AX-174152162	h	a	h	h	a	h	a	h	h	h	h	a	a	a	a	h	a	a	h	a	h	h	a	a	a	a	h	h	a	h	a	h	a	h	h	a	a	a	h	h	a	a	a	a	a	h	h	h	h
AX-115703491	h	a	h	h	a	h	a	h	h	h	a	a	a	a	a	h	a	a	h	a	h	h	a	a	a	a	h	h	h	h	a	h	a	h	h	a	a	a	h	h	a	a	a	a	a	h	h	h	h
AX-174203512	h	a	h	h	a	h	a	h	h	h	a	a	a	a	h	h	a	a	h	a	h	h	h	a	a	a	h	h	h	h	a	h	a	a	h	a	a	a	h	h	a	a	a	a	a	h	h	h	h
AX-174146557	h	a	h	h	a	a	a	h	h	h	a	a	a	a	h	h	a	a	h	a	h	h	h	a	a	a	h	h	h	h	a	h	a	a	h	a	a	a	h	h	a	h	a	a	a	h	h	h	h
AX-115709815	h	a	h	h	a	a	a	h	h	h	a	a	a	a	h	h	a	a	h	a	h	h	h	a	a	a	h	h	h	h	a	h	a	a	h	a	a	h	h	h	a	h	a	a	a	h	h	h	h
AX-174118250	h	a	h	h	a	a	a	h	h	h	a	a	a	a	h	h	a	a	h	a	h	h	h	a	a	a	h	h	h	h	a	h	a	a	h	a	a	h	h	h	a	h	a	a	a	h	h	h	h
AX-174134129	h	a	h	h	a	a	a	h	h	h	a	a	a	a	h	h	a	a	h	a	h	h	h	a	a	a	h	h	h	h	a	h	a	a	h	a	a	h	h	h	a	h	a	a	a	h	h	h	h
AX-174163230	h	a	h	h	a	a	a	h	h	h	a	a	a	a	h	h	a	a	h	a	h	h	h	a	a	a	h	h	h	h	a	h	a	a	h	a	a	h	h	h	a	h	a	a	a	h	h	h	h
AX-174169525	h	a	h	h	a	a	a	h	h	h	a	a	a	a	h	h	a	a	h	a	h	h	h	-	a	a	h	h	h	h	a	h	a	a	h	a	a	h	h	h	a	h	a	a	a	h	h	h	h
AX-174214181	h	a	h	h	a	a	a	h	h	h	a	a	a	a	h	h	a	a	h	a	h	h	h	a	a	a	h	h	h	h	a	h	a	a	h	a	a	h	h	h	a	h	a	a	a	h	h	h	h
AX-175074113	h	a	h	h	a	a	a	h	h	h	a	a	a	a	h	h	a	a	h	a	h	h	h	a	a	a	h	h	h	h	a	h	a	a	h	a	a	h	h	h	a	h	a	a	a	h	h	h	h
AX-115672279	h	a	h	h	a	a	a	h	h	h	a	a	a	a	h	h	a	a	h	a	h	h	h	a	a	a	h	h	h	h	a	h	a	a	h	a	a	h	h	h	a	h	a	a	a	h	h	h	h
AX-174141918	h	a	h	h	a	a	a	h	h	h	a	a	a	a	h	h	a	a	h	a	h	h	h	a	a	a	h	h	h	h	a	h	a	a	h	a	a	h	h	h	a	h	a	a	a	h	h	h	h
AX-174149766	h	a	h	h	a	a	a	h	h	h	a	a	a	a	h	h	a	a	h	a	h	h	h	a	a	a	h	h	h	h	a	h	a	a	h	a	a	h	h	h	a	h	a	a	a	h	h	h	h
AX-174162775	h	a	h	h	a	a	a	h	h	h	a	a	a	a	h	h	a	a	h	a	h	h	h	a	a	a	h	h	h	h	a	h	a	a	h	a	a	h	h	h	a	h	a	a	a	h	h	h	h
AX-174177181	h	a	h	h	a	a	a	h	h	h	a	a	a	a	h	h	a	a	h	a	h	h	h	a	a	a	h	h	h	h	a	h	a	a	h	a	a	h	h	h	a	h	a	a	a	h	h	h	h
AX-174180765	h	a	h	h	a	a	a	h	h	h	a	a	a	a	h	h	a	a	h	a	h	h	h	a	a	a	h	h	h	h	a	h	a	a	h	a	a	h	h	h	a	h	a	a	a	h	h	h	h
AX-174181016	h	a	h	h	a	a	a	h	h	h	a	a	a	a	h	h	a	a	h	a	h	h	h	a	a	a	h	h	h	h	a	h	a	a	h	a	a	h	h	h	a	h	a	a	a	h	h	h	h
AX-174181635	h	a	h	h	a	a	a	h	h	h	a	a	a	a	h	h	a	a	h	a	h	h	h	a	a	a	h	h	h	h	a	h	a	a	h	a	a	h	h	h	a	h	a	a	a	h	h	h	h
AX-174184061	h	a	h	h	a	a	a	h	h	h	a	a	a	a	h	h	a	a	h	a	h	h	h	a	a	a	h	h	h	h	a	h	a	a	h	a	a	h	h	h	a	h	a	a	a	h	h	h	h
AX-174134842	h	a	h	h	a	a	a	h	h	h	a	a	a	a	h	h	a	a	h	a	h	h	h	a	a	a	h	h	h	h	a	h	a	a	h	a	a	h	h	h	a	h	a	a	a	h	h	h	h
AX-153641730	h	a	h	h	a	a	a	h	h	h	a	a	a	a	h	h	a	a	h	a	h	h	h	a	a	a	h	h	h	h	a	h	a	a	h	a	a	h	h	h	a	h	a	a	a	h	h	h	h
AX-174182643	h	a	h	h	a	a	a	h	h	h	a	a	a	a	h	h	a	a	h	a	h	h	h	a	a	a	h	h	h	h	a	h	a	a	h	a	a	h	h	h	a	h	a	a	a	h	h	h	h
AX-174213598	h	a	h	h	a	a	a	h	h	h	a	a	a	a	h	h	a	a	h	a	h	h	h	a	a	a	h	h	h	h	a	h	a	a	h	a	a	h	h	h	a	h	a	a	a	h	h	h	h
AX-174114772	h	a	h	h	a	a	a	h	h	h	a	a	a	a	h	h	a	a	h	a	h	h	h	a	a	a	h	h	h	h	a	h	a	a	h	a	a	h	h	h	a	h	a	a	a	h	h	h	h
AX-174140746	h	a	h	h	a	a	a	h	h	h	a	a	a	a	h	h	a	a	h	a	h	h	h	a	a	a	h	h	h	h	a	h	a	a	h	a	a	h	h	h	a	h	a	a	a	h	h	h	h
AX-174174928	h	a	h	h	h	a	a	h	h	h	a	a	a	a	h	h	a	a	h	a	h	h	h	a	a	a	h	h	h	h	a	h	a	a	h	a	a	h	a	h	a	h	a	a	a	h	h	h	h
AX-174117978	h	a	h	h	h	a	a	h	h	h	a	a	a	a	h	h	a	a	h	a	h	h	h	a	a	a	h	h	h	h	a	h	a	a	h	a	a	h	a	h	a	h	a	a	a	h	h	h	h
AX-174145088	h	a	h	a	h	a	a	h	h	h	a	a	a	a	h	h	a	a	h	a	h	h	h	a	a	a	h	h	h	h	a	h	a	a	h	a	h	h	a	h	a	h	a	a	a	h	h	h	h
AX-174186770	h	a	h	a	h	a	a	h	h	h	a	a	a	a	h	h	a	a	h	a	h	h	h	a	a	a	h	h	h	h	a	h	a	a	h	a	h	h	a	h	a	h	a	a	a	h	h	h	h
AX-115732558	h	a	h	a	h	a	a	h	h	h	a	a	a	a	h	h	a	a	h	a	h	h	h	a	a	a	h	h	h	h	a	h	a	a	h	a	h	h	a	h	a	h	a	a	a	h	h	h	h
AX-115697079	h	a	h	a	h	a	a	h	h	h	a	a	a	a	h	h	a	a	h	a	h	h	h	a	a	a	h	h	h	h	a	h	a	a	h	a	h	h	a	h	a	h	a	a	a	h	h	h	h
AX-153648493	h	a	h	a	h	a	a	h	h	h	a	a	a	a	h	h	a	a	h	a	h	h	h	a	a	a	h	h	h	h	a	h	a	a	h	a	h	h	a	h	a	h	h	a	a	h	h	h	h
AX-174133833	h	a	h	a	h	a	a	h	h	h	a	a	a	a	h	h	a	a	h	a	h	h	h	a	a	a	h	h	h	h	a	h	a	a	h	a	h	h	a	h	a	h	h	a	a	h	h	h	h
AX-174151370	h	a	h	a	h	a	a	h	h	h	a	a	a	a	h	h	a	a	h	a	h	h	h	a	a	a	a	h	h	h	a	a	a	a	h	a	h	h	a	h	a	h	h	a	a	h	h	h	h
AX-174163832	h	a	h	a	h	a	a	h	h	h	a	a	a	a	h	h	a	h	a	a	h	h	h	a	h	a	a	a	h	h	a	a	a	a	h	a	h	h	a	h	a	h	h	a	a	h	h	h	h
AX-174147338	h	a	h	a	h	a	a	h	h	h	a	a	a	a	h	h	a	h	a	a	h	h	h	a	h	h	a	a	h	h	a	a	a	a	h	a	h	h	a	h	a	h	h	a	a	h	h	h	h
AX-174204862	h	a	h	a	h	a	a	h	h	h	a	a	a	a	h	h	a	h	a	a	h	h	h	a	h	h	a	a	h	h	a	a	a	a	h	a	h	h	a	h	a	h	h	a	a	h	h	h	h
AX-174143836	h	a	h	a	h	a	a	h	h	h	a	a	a	a	h	h	a	h	a	a	h	a	h	a	h	h	a	a	h	h	a	a	a	a	h	a	h	h	a	h	a	h	h	a	a	h	h	h	h
AX-174173395	h	a	h	a	h	a	a	h	h	h	a	a	a	a	h	h	a	h	a	a	h	a	h	a	h	h	a	a	h	h	a	a	a	a	h	a	h	h	a	h	a	h	h	a	a	h	h	h	h
AX-174194816	h	a	h	a	h	a	a	h	h	h	a	a	a	a	h	h	a	h	a	a	h	a	h	a	h	h	a	a	h	h	a	a	a	a	a	a	h	h	a	h	a	h	h	a	a	h	h	h	h
AX-115670311	h	a	h	a	h	a	a	h	h	h	a	a	a	a	h	h	a	h	a	a	h	a	h	a	h	h	a	a	h	h	a	a	a	a	a	a	h	h	a	h	a	h	h	a	a	h	h	h	h
AX-115675336	h	a	h	a	h	a	a	h	h	h	a	a	a	a	h	h	a	h	a	a	h	a	h	a	h	h	a	a	h	h	a	a	a	a	a	a	h	h	a	h	a	h	h	a	a	h	h	h	h
AX-174116694	h	a	h	a	h	a	a	h	h	h	a	a	a	a	h	h	a	h	a	a	h	a	h	a	h	h	a	a	h	h	a	a	a	a	a	a	h	h	a	h	a	h	h	a	a	h	h	h	h
AX-174118249	h	a	h	a	h	a	a	h	h	h	a	a	a	a	h	h	a	h	a	a	h	a	h	a	h	h	a	a	h	h	a	a	a	a	a	a	h	h	a	h	a	h	h	a	a	h	h	h	h
AX-174133500	h	a	h	a	h	a	a	h	h	h	a	a	a	a	h	h	a	h	a	a	h	a	h	a	h	h	a	a	h	h	a	a	a	a	a	a	h	h	a	h	a	h	h	a	a	h	h	h	h
AX-174133768	h	a	h	a	h	a	a	h	h	h	a	a	a	a	h	h	a	h	a	a	h	a	h	a	h	h	a	a	h	h	a	a	a	a	a	a	h	h	a	h	a	h	h	a	a	h	h	h	h
AX-174142480	h	a	h	a	h	a	a	h	h	h	a	a	a	a	h	h	a	h	a	a	h	a	h	a	h	h	a	a	h	h	a	a	a	a	a	a	h	h	a	h	a	h	h	a	a	h	h	h	h
AX-174145506	h	a	h	a	h	a	a	h	h	h	a	a	a	a	h	h	a	h	a	a	h	a	h	a	h	h	a	a	h	h	a	a	a	a	a	a	h	-	a	h	a	h	h	a	a	h	h	h	h
AX-174148158	h	a	h	a	h	a	a	h	h	h	a	a	a	a	h	h	a	h	a	a	h	a	h	a	h	h	a	a	h	h	a	a	a	a	a	a	h	h	a	h	a	h	h	a	a	h	h	h	h
AX-174156458	h	a	h	a	h	a	a	h	h	h	a	a	a	a	h	h	a	h	a	a	h	a	h	a	h	h	a	-	h	h	a	a	a	a	a	a	h	h	a	h	a	h	h	a	a	h	h	h	h
AX-174161984	h	a	h	a	h	a	a	h	h	h	a	a	a	a	h	h	a	h	a	a	h	a	h	a	h	h	a	a	h	h	a	a	a	a	a	a	h	h	a	h	a	h	h	a	a	h	h	h	h
AX-174169091	h	a	h	a	h	a	a	h	h	h	a	a	a	a	h	h	a	h	a	a	h	a	h	a	h	h	a	a	h	h	a	a	a	a	a	a	h	h	a	h	a	h	h	a	a	h	h	h	h
AX-174180180	h	a	h	a	h	a	a	h	h	h	a	a	a	a	h	h	a	h	a	a	h	a	h	a	h	h	a	a	h	h	a	a	a	a	a	a	h	h	a	h	a	h	h	a	a	h	h	h	h
AX-174182370	h	a	h	a	h	a	a	h	h	h	a	a	a	a	h	h	a	h	a	a	h	a	h	a	h	h	a	a	h	h	a	a	a	a	a	a	h	h	a	h	a	h	h	a	a	h	h	h	h
AX-174187395	h	a	h	a	h	a	a	h	h	h	a	a	a	a	h	h	a	h	a	a	h	a	h	a	h	h	a	a	h	h	a	a	a	a	a	a	h	h	a	h	a	h	h	a	a	h	h	h	h
AX-174193904	h	a	h	a	h	a	a	h	h	h	a	a	a	a	h	h	a	h	a	a	h	a	h	a	h	h	a	a	h	h	a	a	a	a	a	a	h	h	a	h	a	h	h	a	a	h	h	h	h
AX-174201097	h	a	h	a	h	a	a	h	h	h	a	a	a	a	h	h	a	h	a	a	h	a	h	a	h	h	a	a	h	h	a	a	a	a	a	a	h	h	a	h	a	h	h	a	a	h	h	h	h
AX-174202440	h	a	h	a	h	a	a	h	h	h	a	a	a	a	h	h	a	h	a	a	h	a	h	a	h	h	a	a	h	h	a	a	a	a	a	a	h	h	a	h	a	h	h	a	a	h	h	h	h
AX-174150486	h	a	h	a	h	a	a	h	h	h	a	a	a	a	h	h	a	h	a	a	h	a	h	a	h	h	a	a	h	h	a	a	a	a	a	a	h	h	a	h	a	h	h	a	a	h	h	h	h
AX-115672748	h	a	h	a	h	a	a	h	h	h	a	a	a	a	h	h	a	h	a	a	h	a	h	a	h	h	a	a	h	h	a	a	a	a	a	a	h	h	a	h	a	h	h	a	a	h	h	h	h
AX-115716283	h	a	h	a	h	a	a	h	h	h	a	a	a	a	h	h	a	h	a	a	h	a	h	a	h	h	a	a	h	h	a	a	a	a	a	a	h	h	a	h	a	h	h	a	a	h	h	h	h
AX-174137976	h	a	h	a	h	a	a	h	h	h	a	a	a	a	h	h	a	h	a	a	h	a	h	a	h	h	a	a	h	h	a	a	a	a	a	a	h	h	a	h	a	h	h	a	a	h	h	h	h
AX-174145312	h	a	h	a	h	a	a	h	h	h	a	a	a	a	h	h	a	h	a	a	h	a	h	a	h	h	a	a	h	h	a	a	a	a	a	a	h	h	a	h	a	h	h	a	a	h	h	h	h
AX-174168249	h	a	h	a	h	a	a	h	h	h	a	a	a	a	h	h	a	h	a	a	h	a	h	a	h	h	a	a	h	h	a	a	a	a	a	a	h	h	a	h	a	h	h	a	a	h	h	h	h
AX-115706843	h	a	h	a	h	a	a	h	h	h	a	a	a	a	h	h	a	h	a	a	h	a	h	a	h	h	a	a	h	h	a	a	a	a	a	a	h	h	a	h	a	h	h	a	a	h	h	h	h
AX-174159191	h	a	h	a	h	a	a	h	h	h	a	a	a	a	h	h	a	h	a	a	h	a	h	a	h	h	a	a	h	h	a	a	a	a	a	a	h	h	a	h	a	h	h	a	a	h	h	h	h
AX-174160540	h	a	h	a	h	a	a	h	h	h	a	a	a	a	h	h	a	h	a	a	h	a	h	a	h	h	a	a	h	h	a	a	a	a	a	a	h	h	a	h	a	h	h	a	a	h	h	h	h
AX-174170943	h	a	h	a	h	a	a	h	h	h	a	a	a	a	h	h	a	h	a	a	h	a	h	a	h	h	a	a	h	h	a	a	a	a	a	a	h	h	a	h	a	h	h	a	a	h	h	h	h
AX-174201512	h	a	h	a	h	a	a	h	h	h	a	a	a	a	h	h	a	h	a	a	h	a	h	a	h	h	a	a	h	h	a	a	a	a	a	a	h	h	a	h	a	h	h	a	a	h	h	h	h
AX-174208360	h	a	h	a	h	a	a	h	h	h	a	a	a	a	h	h	a	h	a	a	h	a	h	a	h	h	a	a	h	h	a	a	a	a	a	a	h	h	a	h	a	h	h	a	a	h	h	h	h
AX-174128158	h	h	h	a	h	a	a	a	h	h	a	a	a	a	h	h	a	h	a	a	h	a	h	a	h	h	a	a	h	h	a	a	a	a	a	a	h	h	a	h	a	h	h	a	a	h	h	h	h
AX-174170773	h	h	h	a	h	a	a	a	h	h	a	a	a	a	h	h	a	h	a	a	h	a	h	a	h	h	a	a	h	h	a	a	a	a	a	a	h	h	a	h	a	h	h	a	a	h	h	h	h
AX-174122828	h	h	h	a	h	a	a	a	h	h	a	a	a	a	h	h	a	h	a	a	h	a	h	a	h	h	a	a	h	h	a	a	a	a	a	a	h	h	a	h	a	h	h	a	a	h	h	h	h
AX-174124506	h	h	h	a	h	a	a	a	h	h	a	a	a	a	h	h	a	h	a	a	h	a	h	a	h	h	a	a	h	h	a	a	a	a	a	a	h	h	a	h	a	h	h	a	a	h	h	h	h
AX-115670746	h	h	h	a	h	a	a	a	h	h	a	a	a	a	h	h	a	h	a	a	h	a	h	a	h	h	a	a	h	h	a	a	a	a	a	a	h	h	a	h	a	h	h	a	a	h	h	h	h
AX-174154616	h	h	h	a	h	a	a	a	h	h	a	a	a	a	h	h	a	h	a	a	h	a	h	a	h	h	a	a	h	h	a	a	a	a	a	a	h	h	a	h	a	h	h	a	a	h	h	h	h
AX-174200270	h	h	h	a	h	a	a	a	h	a	a	a	a	a	h	h	a	h	a	a	h	a	h	a	h	h	a	a	h	h	a	a	a	a	a	a	h	h	a	h	a	h	h	a	a	h	h	h	h
AX-174196585	h	h	h	a	h	a	a	a	h	a	a	a	a	a	h	h	a	h	a	a	h	a	h	a	h	h	a	a	h	h	a	a	a	a	a	a	h	h	a	h	h	h	h	a	a	h	h	h	h
AX-174184133	h	h	h	a	h	a	a	a	h	a	a	a	a	a	h	h	a	h	a	a	h	a	h	a	h	h	a	a	h	h	a	a	a	a	a	a	h	h	a	h	h	h	h	a	a	h	h	h	h
AX-174184330	h	h	h	a	h	a	a	a	h	a	a	a	a	a	h	h	a	h	a	a	h	a	h	a	h	h	a	a	h	h	a	a	a	a	a	a	h	h	a	h	h	h	h	a	a	h	h	h	h
AX-174185397	h	h	h	a	h	a	a	a	h	a	a	a	a	a	h	h	a	h	a	a	h	a	h	a	h	h	a	a	h	h	a	a	a	a	a	a	h	h	a	h	h	h	h	a	a	h	h	h	h
AX-174160355	h	h	h	a	h	a	a	a	h	a	a	a	a	a	h	h	a	h	a	a	h	a	h	a	h	h	a	a	h	h	a	a	a	a	a	a	h	h	a	h	h	h	h	a	a	h	h	h	h
AX-174167568	h	h	h	a	h	a	a	a	h	a	a	a	a	a	h	h	a	h	a	a	h	a	h	a	h	h	a	a	h	h	a	a	a	a	a	a	h	h	a	h	h	h	h	a	a	h	h	h	h
AX-174212812	h	h	h	a	h	a	a	a	h	a	a	a	a	a	h	h	a	h	a	h	h	a	h	a	h	h	a	a	h	h	a	a	a	a	a	a	h	h	a	h	h	h	h	a	a	h	h	h	h
AX-174116566	h	h	h	a	h	a	a	a	h	a	a	a	a	a	h	h	a	h	a	h	h	a	a	a	h	h	a	a	h	h	a	a	a	a	a	a	h	h	a	h	h	h	h	a	a	h	h	h	h
AX-153655863	h	h	h	a	h	a	a	a	h	a	a	a	a	a	h	h	a	h	a	h	h	a	a	a	h	h	a	a	h	h	a	a	a	a	a	a	h	h	a	h	h	h	h	a	a	h	h	h	h
AX-174141657	h	h	h	a	h	a	a	a	h	a	a	a	a	a	h	h	a	h	a	h	h	a	a	a	h	h	a	a	h	h	a	a	a	a	a	a	h	h	a	h	h	h	h	a	a	h	h	h	h
AX-174210734	h	h	h	a	h	a	a	a	h	a	a	a	a	a	h	h	a	h	a	h	h	a	a	a	h	h	a	a	h	h	a	a	a	a	a	a	h	h	a	h	h	h	h	a	a	h	h	h	h
AX-174177295	h	h	h	a	h	a	a	a	h	a	a	a	a	a	h	h	a	h	a	h	h	a	a	a	h	h	a	a	h	h	a	a	a	a	a	a	h	h	a	h	h	h	h	a	a	h	h	h	h
AX-115707399	h	h	h	a	h	a	a	a	h	a	a	a	a	a	h	h	a	h	a	h	h	a	a	a	h	h	a	a	h	h	a	a	a	a	a	a	h	h	a	h	h	h	h	a	a	h	h	h	h
AX-174146649	h	h	h	a	h	a	a	a	h	a	a	a	a	a	h	h	a	h	a	h	h	a	a	a	h	h	a	a	h	h	a	a	a	a	a	a	h	h	a	h	h	h	h	a	a	h	h	h	h
AX-174204793	h	h	h	a	h	a	a	a	a	a	a	h	a	a	h	a	a	h	a	h	h	a	a	a	h	h	a	a	h	h	a	a	a	a	a	a	h	h	a	a	h	h	h	a	a	h	h	h	h
AX-174162841	h	h	h	a	h	a	a	a	a	a	a	h	a	a	h	a	a	h	a	h	h	a	a	a	h	h	a	a	h	h	a	a	a	a	a	a	h	h	a	a	h	h	h	a	a	h	h	h	h
AX-174129164	h	h	h	a	h	a	a	a	a	a	a	h	a	a	h	a	a	h	a	h	h	a	a	a	h	h	a	a	h	h	a	a	a	a	a	a	h	h	a	a	h	h	h	a	a	h	h	h	h
AX-174148287	h	h	h	a	h	a	a	a	a	a	a	a	a	a	h	a	a	h	a	h	h	a	a	a	h	h	a	a	h	h	a	a	a	a	a	a	h	h	a	a	h	h	h	a	a	h	h	h	h
AX-174202417	h	h	h	a	h	a	a	a	a	a	a	h	a	a	h	a	a	h	a	h	h	a	a	a	h	h	a	a	h	h	a	a	a	a	a	a	h	h	a	a	h	h	h	a	a	h	h	h	h
AX-174187232	h	h	h	a	h	a	a	a	a	a	a	h	a	a	h	a	a	h	a	h	h	a	a	a	h	h	a	a	h	h	a	a	a	a	a	a	h	h	a	a	h	h	h	a	a	h	h	h	h
AX-174201093	h	h	h	a	h	a	a	a	a	a	a	h	a	a	h	a	a	h	a	h	h	a	a	a	h	h	a	a	h	h	a	a	a	a	a	a	h	h	a	a	h	h	h	a	a	h	h	h	h
AX-174122567	h	h	h	a	h	a	a	a	a	a	a	h	a	a	h	a	a	h	a	h	h	a	a	a	h	h	a	a	h	h	a	a	a	a	a	a	h	h	a	a	h	h	h	a	a	h	h	h	h
AX-174135966	h	h	h	a	h	a	a	a	a	a	a	h	a	a	h	a	a	h	a	h	h	a	a	a	h	h	a	a	h	h	a	a	a	a	a	a	h	h	a	a	h	h	h	a	a	h	h	h	h
AX-174166552	h	h	h	a	h	a	a	a	a	a	a	h	a	a	h	a	a	h	a	h	h	a	a	a	h	h	a	a	h	h	a	a	a	a	a	a	h	h	a	a	h	h	h	a	a	h	h	h	h
AX-174184433	h	h	h	a	h	a	a	a	a	a	a	h	a	a	h	a	a	h	a	-	h	a	a	a	h	h	a	a	h	h	a	a	a	a	a	a	h	h	a	a	h	h	h	a	a	h	h	h	h
AX-115667684	h	h	h	a	h	a	a	a	a	a	a	h	a	a	h	a	a	h	a	h	h	a	a	a	h	h	a	a	h	h	a	a	a	a	a	a	h	h	a	a	h	h	h	a	a	h	h	h	h
AX-174146051	h	h	h	a	h	a	a	a	a	a	a	h	a	a	h	a	a	h	a	h	h	a	a	a	h	h	a	a	h	h	a	a	h	a	a	a	h	h	a	a	h	h	h	a	a	h	h	h	h
AX-174177143	h	h	h	a	h	a	a	a	a	a	a	h	a	a	h	a	a	h	a	h	h	a	a	a	h	h	a	a	h	h	a	a	h	a	a	a	h	h	a	a	h	h	h	a	a	h	h	h	h
AX-174114803	h	h	h	a	h	a	a	a	a	a	a	h	a	a	h	a	a	h	a	-	h	a	a	a	h	h	a	a	h	h	a	a	h	a	a	a	h	h	a	a	h	h	h	a	a	h	h	h	h
AX-174117153	h	h	h	a	h	a	a	a	a	a	a	h	a	a	h	a	a	h	a	h	h	a	a	a	h	h	a	a	h	h	a	a	h	a	a	a	h	h	a	a	h	h	h	a	a	h	h	h	h
AX-174162574	h	h	h	a	h	a	a	a	a	a	a	h	a	a	h	a	a	h	a	h	h	a	a	a	h	h	a	a	h	h	a	a	h	a	a	a	h	h	a	a	h	h	h	a	a	h	h	h	h
AX-115702789	h	h	h	a	h	a	a	a	a	a	a	h	a	a	h	a	a	h	a	h	h	a	a	a	h	h	a	a	h	h	a	a	h	a	a	a	h	h	a	a	h	h	h	a	a	h	h	h	h
AX-174162967	a	h	h	a	h	h	a	a	a	a	a	h	a	a	h	a	a	h	a	h	h	a	a	a	h	h	a	a	h	h	a	a	h	a	a	a	h	h	a	a	h	h	h	a	a	h	h	h	h
AX-115699965	a	h	h	a	h	h	a	a	a	a	a	h	a	a	h	a	a	h	a	h	h	a	a	a	h	h	a	a	h	h	a	a	h	a	a	a	h	h	a	a	h	h	h	a	a	h	h	h	h
AX-174138278	a	h	h	a	h	h	a	a	a	a	a	h	a	a	h	a	a	h	a	h	h	a	a	a	h	h	a	a	h	h	a	a	h	a	a	a	h	h	a	a	h	h	h	a	a	h	h	h	h
AX-174141281	a	h	h	a	h	h	a	a	a	a	a	h	a	a	h	a	a	h	a	h	h	a	a	a	h	h	a	a	a	h	a	a	h	a	a	a	h	h	a	a	h	h	h	a	a	h	h	h	h
AX-174154054	a	h	h	a	h	h	a	a	a	a	a	h	a	a	h	a	a	h	a	h	h	a	a	a	h	h	a	a	a	h	a	a	h	a	a	a	h	h	a	a	h	h	h	a	a	h	h	h	h
AX-174202343	a	h	h	a	h	h	a	a	a	a	a	h	a	a	h	a	a	h	a	h	a	a	a	a	h	h	a	a	a	h	a	a	h	a	a	a	h	h	a	a	h	h	h	a	a	h	h	h	h
AX-174197484	a	h	h	a	h	h	a	a	a	a	a	h	a	a	h	a	a	h	a	h	a	a	a	a	h	h	a	a	a	h	a	a	h	a	a	a	h	h	a	a	h	h	h	a	a	h	h	h	h
AX-174148280	a	h	h	a	h	h	a	a	a	a	a	h	a	a	h	a	a	h	a	h	a	a	a	a	h	h	a	a	a	h	a	a	h	a	a	a	h	h	a	a	h	h	h	a	a	h	h	h	h
AX-174188254	a	h	h	a	h	h	a	a	a	a	a	h	a	a	h	a	a	h	a	h	a	a	a	a	h	h	a	a	a	h	a	a	h	a	a	a	h	h	a	a	h	h	h	h	a	h	h	h	h
AX-174125022	a	h	h	a	h	h	a	a	a	a	a	h	a	a	h	a	a	h	a	h	a	a	a	a	h	h	a	a	a	h	a	a	h	a	a	a	h	h	a	a	h	h	h	h	a	h	h	h	h
AX-115701047	a	h	h	a	h	h	a	a	a	a	a	h	a	a	h	a	a	h	a	h	a	a	a	a	h	h	a	a	a	h	a	a	h	a	a	a	h	h	a	a	h	h	h	h	a	h	h	h	h
AX-174143023	a	h	h	a	h	h	a	a	a	a	a	h	a	a	h	a	a	h	a	h	a	a	a	a	h	h	a	a	a	h	a	a	h	a	a	a	h	h	a	a	h	h	h	h	a	h	h	h	h
AX-174146496	a	h	h	a	h	h	a	a	a	a	a	h	a	a	h	a	a	h	a	h	a	a	a	a	h	h	a	a	a	h	a	a	h	a	a	a	h	h	a	a	h	h	h	h	a	h	h	h	h
AX-174182131	a	h	h	a	h	h	a	a	a	a	a	h	a	a	h	a	a	h	a	h	a	a	a	a	h	h	a	a	a	h	a	a	h	a	a	a	h	h	a	a	h	h	h	h	a	h	h	h	h
AX-115706184	a	h	h	a	h	h	a	a	a	a	a	h	a	a	h	a	a	h	a	h	a	a	a	a	h	h	a	a	a	h	a	a	h	a	a	a	h	h	a	a	h	h	h	h	a	h	h	h	h
AX-174200686	h	h	a	a	a	h	h	h	h	a	h	h	h	a	h	a	a	h	a	a	a	a	a	h	h	h	h	a	a	a	h	a	-	h	h	h	a	h	a	a	h	h	h	a	a	h	h	a	h
AX-174118523	h	h	a	a	a	h	h	h	h	a	h	h	h	a	h	a	a	h	a	a	a	a	a	h	h	h	h	a	a	a	h	a	a	h	h	h	a	h	a	a	h	h	h	a	a	h	h	a	h
AX-115708570	h	h	a	a	a	h	h	h	h	a	h	h	h	a	h	a	a	h	a	a	a	a	a	h	h	h	h	a	a	a	h	a	a	h	h	h	a	h	a	a	h	h	h	a	a	h	h	a	h
AX-174200230	h	h	a	a	a	h	h	h	h	a	h	h	h	a	h	a	a	h	a	a	a	a	a	h	h	h	h	a	a	a	h	a	a	h	h	h	a	h	a	a	h	h	h	a	a	h	h	a	h
AX-115695743	h	h	a	a	a	h	h	h	h	a	h	h	h	a	h	a	a	h	a	a	a	a	a	h	h	h	h	a	a	a	h	a	a	h	h	h	a	h	a	a	h	h	h	a	a	h	h	a	h
AX-174129729	h	h	a	a	a	h	h	h	h	a	h	h	h	a	h	a	a	h	a	a	a	a	a	h	h	h	h	a	a	a	h	a	a	h	h	h	a	h	a	a	h	h	h	a	a	h	h	a	h
AX-174148834	h	h	a	a	a	h	h	h	h	a	h	h	h	a	h	a	a	h	a	a	a	h	a	h	h	h	h	a	a	a	h	a	a	h	h	h	a	h	a	a	h	h	h	a	a	h	h	a	h
AX-174165338	h	h	a	a	a	h	h	h	h	a	h	h	h	a	h	a	a	h	a	a	a	h	a	h	h	h	h	a	a	a	h	a	a	h	h	h	a	h	a	a	h	h	h	a	a	h	h	a	h
AX-174111302	h	h	a	a	a	h	h	h	h	a	h	h	h	a	h	a	a	h	a	a	a	h	a	h	h	h	h	a	a	a	h	a	a	h	h	h	a	h	a	a	h	h	h	a	a	h	h	a	h
AX-174111381	h	h	a	a	a	h	h	h	h	a	h	h	h	a	h	a	a	h	a	a	a	h	a	h	h	h	h	a	a	a	h	a	a	h	h	h	a	h	a	a	h	h	h	a	a	h	h	a	h
AX-174111076	h	h	a	a	a	h	h	h	h	a	h	h	h	a	h	a	a	h	a	a	a	h	a	h	h	h	h	a	a	a	h	a	a	h	h	h	a	h	a	a	h	h	h	a	a	h	h	a	h
AX-174167828	h	h	a	a	a	h	h	h	h	a	h	h	h	a	h	a	a	h	a	a	a	h	a	h	h	h	h	a	a	a	h	a	a	h	h	h	a	h	a	a	h	h	h	a	a	h	h	a	h
AX-174180342	h	h	a	a	a	h	h	h	h	a	h	h	h	a	h	a	a	h	a	a	a	h	a	h	h	h	h	a	a	a	h	a	a	h	h	h	a	h	a	a	h	h	h	a	a	h	h	a	h
AX-174174121	h	h	a	a	a	h	h	a	h	a	h	h	h	a	h	a	a	h	a	a	h	h	a	h	h	h	h	a	a	a	h	a	a	h	h	h	a	h	a	a	h	h	h	a	a	h	h	a	h
AX-174149966	h	h	a	a	a	h	h	a	h	a	h	h	h	a	h	a	a	-	a	a	h	h	a	h	h	h	h	a	a	a	h	a	a	h	h	h	a	h	a	a	h	h	h	a	a	h	h	a	h
AX-174166221	h	h	a	a	a	h	h	a	h	a	h	h	h	a	h	a	a	h	a	a	h	h	a	h	h	h	h	a	a	a	h	a	a	h	h	h	a	h	a	a	h	h	h	a	a	h	h	a	h
AX-115668270	h	h	h	a	a	h	h	a	h	a	h	h	h	a	h	a	a	a	a	a	h	h	a	h	h	h	h	a	a	a	h	a	a	h	h	h	a	h	a	a	h	h	h	a	a	h	h	a	h
AX-115702338	h	h	a	a	a	h	h	a	h	a	h	h	h	a	h	a	a	a	a	a	h	h	a	h	h	h	h	a	a	a	h	a	a	h	h	h	a	h	a	a	h	h	h	a	a	h	h	a	h
AX-174199902	h	h	a	a	a	h	h	a	h	a	h	h	h	a	h	a	a	a	a	a	h	h	a	h	h	h	h	a	a	a	h	a	a	h	h	h	a	h	a	a	h	h	h	a	a	h	h	a	h
AX-115682163	h	h	a	a	a	h	h	a	h	a	h	h	h	a	h	a	a	a	a	a	h	h	a	h	h	h	h	a	a	a	h	a	a	h	h	h	a	h	a	a	h	h	h	a	a	h	h	a	h
AX-115698101	h	h	a	a	a	h	h	a	h	a	h	h	h	a	h	a	a	a	a	a	h	h	a	h	h	h	h	a	a	a	h	a	a	h	h	h	a	h	a	a	h	h	h	a	a	h	h	a	h
AX-174207699	h	h	a	a	a	h	h	a	h	a	h	h	h	a	h	a	a	a	a	a	h	h	a	h	h	h	h	a	a	a	h	a	a	h	h	h	a	h	a	a	h	h	h	a	a	h	h	a	h
AX-174213178	h	h	a	a	a	h	h	a	h	a	h	h	h	a	h	a	a	a	a	a	h	h	a	h	h	h	h	a	a	a	h	a	a	h	h	h	a	h	a	a	h	h	h	a	a	h	h	a	h
AX-174182753	h	h	h	a	a	h	h	a	h	a	h	h	h	a	h	a	a	a	a	a	h	h	h	h	h	h	h	a	a	a	h	a	a	h	h	h	a	h	a	a	h	h	h	a	a	h	h	a	h
AX-174130814	h	h	h	a	a	h	h	a	h	a	h	h	h	a	h	a	a	a	a	a	h	h	h	h	h	h	h	a	a	a	h	a	a	h	h	h	a	h	a	a	h	h	h	a	a	h	h	a	h
AX-174172048	h	h	h	a	a	h	h	a	h	a	h	h	h	a	h	a	a	a	a	a	h	h	h	h	h	h	h	a	a	a	h	a	a	h	h	h	a	h	a	a	h	h	h	a	a	h	h	a	h
AX-174200141	h	h	h	a	a	h	h	a	h	a	h	h	h	a	h	a	a	a	a	a	h	h	h	h	h	h	h	a	a	a	h	a	a	h	h	h	a	h	a	a	h	h	h	a	a	h	h	a	h
AX-115728344	h	h	h	a	a	h	h	a	h	a	h	h	h	a	h	a	a	a	a	a	h	h	h	h	h	h	h	a	a	a	h	a	a	h	h	h	a	h	a	a	h	h	h	a	a	h	h	a	h
AX-174174102	h	h	h	a	a	h	h	a	h	a	h	h	h	a	h	a	a	a	a	a	h	h	h	h	h	h	h	a	a	a	h	a	a	h	h	h	a	h	a	a	h	h	h	a	a	h	h	a	h
AX-174113460	h	h	h	a	a	h	h	a	h	a	h	h	h	a	h	a	a	a	a	a	h	h	h	h	h	h	h	a	a	a	h	a	a	h	h	h	a	h	a	a	h	h	h	a	a	h	h	a	h
AX-174147040	h	h	h	a	a	h	h	a	h	a	h	h	h	a	h	a	a	a	a	a	h	h	h	h	h	h	h	a	a	a	h	a	a	h	h	h	a	h	a	a	h	h	h	a	a	h	h	a	h
AX-174211951	h	-	h	a	a	h	h	a	h	a	h	h	h	a	h	a	a	a	a	a	h	h	h	h	h	h	h	a	a	a	h	a	a	h	h	h	a	h	a	a	h	h	h	a	a	h	h	a	h
AX-115698217	h	h	h	a	a	h	h	a	h	a	h	h	h	a	h	a	a	a	a	a	h	h	h	h	h	h	h	a	a	a	h	a	a	h	h	h	a	h	a	a	h	h	h	a	a	h	h	a	h
AX-115703119	h	h	h	a	a	h	h	a	h	a	h	h	h	a	h	a	a	a	a	a	h	h	h	h	h	h	h	a	a	a	h	a	a	h	h	h	a	h	a	a	h	h	h	a	a	h	h	a	h
AX-115710926	h	h	h	a	a	h	h	a	h	a	h	h	h	a	h	a	a	a	a	a	h	h	h	h	h	h	h	a	a	a	h	a	a	h	h	h	a	h	a	a	h	h	h	a	a	h	h	a	h
AX-115715188	h	h	h	a	a	h	h	a	h	a	h	h	h	a	h	a	a	a	a	a	h	h	h	h	h	h	h	a	a	a	h	a	a	h	h	h	a	h	a	a	h	h	h	a	a	h	h	a	h
AX-174127558	h	h	h	a	a	h	h	a	h	a	h	h	h	a	h	a	a	a	a	a	h	h	h	h	h	h	h	a	a	a	h	a	a	h	h	h	a	h	a	a	h	h	h	a	a	h	h	a	h
AX-174202493	h	h	h	a	a	h	h	a	h	a	h	h	h	a	h	a	a	a	a	a	h	h	h	h	h	h	h	a	a	a	h	a	a	h	h	h	a	h	a	a	h	h	h	a	a	h	h	a	h
AX-115684041	h	h	h	a	a	h	h	a	h	a	h	h	h	a	h	a	a	a	a	a	h	h	h	h	h	h	h	a	a	a	h	a	a	h	h	h	a	h	a	a	h	h	h	a	a	h	h	a	h
AX-115699315	h	h	h	a	a	h	h	a	h	a	h	h	h	a	h	a	a	a	a	a	h	h	h	h	h	h	h	a	a	a	h	a	a	h	h	h	a	h	a	a	h	h	h	a	a	h	h	a	h
AX-115700876	h	h	h	a	a	h	h	a	h	a	h	h	h	a	h	a	a	a	a	a	h	h	h	h	h	h	h	a	a	a	h	a	a	h	h	h	a	h	a	a	h	h	h	a	a	h	h	a	h
AX-174169366	h	h	h	a	a	h	h	a	h	a	h	h	h	a	h	a	a	a	a	a	h	h	h	h	h	h	h	a	a	a	h	a	a	h	h	h	a	h	a	a	h	h	h	a	a	h	h	a	h
AX-174184220	h	h	h	a	a	h	h	a	h	a	h	h	h	a	h	a	a	a	a	a	h	h	h	h	h	h	h	a	a	a	h	a	a	h	h	h	a	h	a	a	h	h	h	a	a	h	h	a	h
AX-174195220	h	h	h	a	a	h	h	a	h	a	h	h	h	a	h	a	a	a	a	a	h	h	h	h	h	h	h	a	a	a	h	a	a	h	h	h	a	h	a	a	h	h	h	a	a	h	h	a	h
AX-174211308	h	h	h	a	a	h	h	a	h	a	h	h	h	a	h	a	a	a	a	a	h	h	h	h	h	h	h	a	a	a	h	a	a	h	h	h	a	h	a	a	h	h	h	a	a	h	h	a	h
AX-115693788	h	h	h	a	a	h	h	a	h	a	h	h	h	a	h	a	a	a	a	a	h	h	h	h	h	h	h	a	a	a	h	a	a	h	h	h	a	h	a	a	h	h	h	a	a	h	h	a	h
AX-174180387	h	h	h	a	a	h	h	a	h	a	h	h	h	a	h	a	a	a	a	a	h	h	h	h	h	h	h	a	a	a	h	a	a	h	h	h	a	h	a	a	h	h	h	a	a	h	h	a	h
AX-174184563	h	h	h	a	a	h	h	a	h	a	h	h	h	a	h	a	a	a	a	a	h	h	h	h	h	h	h	a	a	a	h	a	a	h	h	h	a	h	a	a	h	h	h	a	a	h	h	a	h
AX-174185583	h	h	h	a	a	h	h	a	h	a	h	h	h	a	h	a	a	a	a	a	h	h	h	h	h	h	h	a	a	a	h	a	a	h	h	h	a	h	a	a	h	h	h	a	a	h	h	a	h
AX-174191254	h	h	h	a	a	h	h	a	h	a	h	h	h	a	h	a	a	a	a	a	h	h	h	h	h	h	h	a	a	a	h	a	a	h	h	h	a	h	a	a	h	h	h	a	a	h	h	a	h
AX-115704972	h	h	h	a	a	h	h	a	h	a	h	h	h	a	h	a	a	a	a	a	h	h	h	h	h	h	h	a	a	a	h	a	a	h	h	h	a	h	a	a	h	h	h	a	a	h	h	a	h
AX-174132206	h	h	h	a	a	h	h	a	h	a	h	h	h	a	h	a	a	a	a	a	h	h	h	h	h	h	h	a	a	a	h	a	a	h	h	h	a	h	a	a	h	h	h	a	a	h	h	a	h
AX-174173382	h	h	h	a	a	h	h	a	h	a	h	h	h	a	h	a	a	a	a	a	h	h	h	h	h	h	h	a	a	a	h	a	a	h	h	h	a	h	a	a	h	h	h	a	a	h	h	a	h
AX-174191593	h	h	h	a	a	h	h	a	h	a	h	h	h	a	h	a	a	a	a	a	h	h	h	h	h	h	h	a	a	a	h	a	a	h	h	h	a	h	a	a	h	h	h	a	a	h	h	a	h
AX-174195644	h	h	h	a	a	h	h	a	h	a	h	h	h	a	h	a	a	a	a	a	h	h	h	h	h	h	h	a	a	a	h	a	a	h	h	h	a	h	a	a	h	h	h	a	a	h	h	a	h
AX-115705302	h	h	h	a	a	h	h	a	h	a	h	h	h	a	h	a	a	a	a	a	h	h	h	h	h	h	h	a	a	a	h	a	a	h	h	h	a	h	a	a	h	h	h	a	a	h	h	a	h
AX-115705469	h	h	h	a	a	h	h	a	h	a	h	h	h	a	h	a	a	a	a	a	h	h	h	h	h	h	h	a	a	a	h	a	a	h	h	h	a	h	a	a	h	h	h	a	a	h	h	a	h
AX-174140750	h	h	h	a	a	h	h	a	h	a	h	h	h	a	h	a	a	a	a	a	h	h	h	h	h	h	h	a	a	a	h	a	a	h	h	h	a	h	a	a	h	h	h	a	a	h	h	a	h
AX-174153921	h	h	h	a	a	h	h	a	h	a	h	h	h	a	h	a	a	a	a	a	h	h	h	h	h	h	h	a	a	a	h	a	a	h	h	h	a	h	a	a	h	h	h	a	a	h	h	a	h
AX-174155506	h	h	h	a	a	h	h	a	h	a	h	h	h	a	h	a	a	a	a	a	h	h	h	h	h	h	h	a	a	a	h	a	a	h	h	h	a	h	a	a	h	h	h	a	a	h	h	a	h
AX-174162231	h	h	h	a	a	h	h	a	h	a	h	h	h	a	h	a	a	a	a	a	h	h	h	h	h	h	h	a	a	a	h	a	a	h	h	h	a	h	a	a	h	h	h	a	a	h	h	a	h
AX-115708721	h	h	h	a	a	h	h	a	h	a	h	h	h	a	h	a	a	a	a	a	h	h	h	h	h	h	h	a	a	a	h	a	a	h	h	h	a	h	a	a	h	h	h	a	a	h	h	a	h
AX-174184941	h	h	h	a	a	h	h	a	h	a	h	h	h	a	h	a	a	a	a	a	h	h	h	h	h	h	h	a	a	a	h	a	a	h	h	h	a	h	a	a	h	h	h	a	a	h	h	a	h
AX-174186441	h	h	h	a	a	h	h	a	h	a	h	h	h	a	h	a	a	a	a	a	h	h	h	h	h	h	h	a	a	a	h	a	a	h	h	h	a	h	a	a	h	h	h	a	a	h	h	a	h
AX-174197312	h	h	h	a	a	h	h	a	h	a	h	h	h	a	h	a	a	a	a	a	h	h	h	h	h	h	h	a	a	a	h	a	a	h	h	h	a	h	a	a	h	h	h	a	a	h	h	a	h
AX-174203851	h	h	h	a	a	h	h	a	h	a	h	h	h	a	h	a	a	a	a	a	h	h	h	h	h	h	h	a	a	a	h	a	a	h	h	h	a	h	a	a	h	h	h	a	a	h	h	a	h
AX-174215503	h	h	h	a	a	h	h	a	h	a	h	h	h	a	h	a	a	a	a	a	h	h	h	h	h	h	h	a	a	a	h	a	a	h	h	h	a	h	a	a	h	h	h	a	a	h	h	a	h
AX-174131545	h	h	h	a	a	h	h	a	h	a	h	h	h	a	h	a	a	a	a	a	h	h	h	h	h	h	h	a	a	a	h	a	a	h	h	h	a	h	a	a	h	h	h	a	a	h	h	a	h
AX-174122782	h	h	h	a	a	h	h	a	h	a	h	h	h	a	h	a	a	a	a	a	h	h	h	h	h	h	h	a	a	a	h	a	a	h	h	h	a	h	a	a	h	h	h	a	a	h	h	a	h
AX-115693217	h	h	h	a	a	h	h	a	h	a	h	h	h	a	h	a	a	a	a	a	h	h	h	h	h	h	h	a	a	a	h	a	a	h	h	h	a	h	a	a	h	h	h	a	a	h	h	a	h
AX-174135612	h	h	h	a	a	h	h	a	h	a	h	h	h	a	h	a	a	a	a	a	h	h	h	h	h	h	h	a	a	a	h	a	a	h	h	h	a	h	a	a	h	h	h	a	a	h	h	a	h
AX-174201041	h	h	h	a	a	h	h	a	-	a	h	h	h	a	h	a	a	a	a	a	h	h	h	h	h	h	h	a	a	a	h	a	a	h	h	h	a	h	a	a	h	h	h	a	a	h	h	a	h
AX-174118427	h	h	h	a	a	h	h	a	h	a	h	h	h	a	h	a	a	a	a	a	h	h	h	h	h	h	h	a	a	a	h	a	a	h	h	h	a	h	a	a	h	h	h	a	a	h	h	a	h
AX-174133125	h	h	h	a	a	h	h	a	h	a	h	h	h	a	h	a	a	a	a	a	h	h	h	h	h	h	h	a	a	a	h	a	a	h	h	h	a	h	a	a	h	h	h	a	a	h	h	a	h
AX-174154868	h	h	h	a	a	h	h	a	h	a	h	h	h	a	h	a	a	a	a	a	h	h	h	h	h	h	h	a	a	a	h	a	a	h	h	h	a	h	a	a	h	h	h	a	a	h	h	a	h
AX-115695622	h	h	h	a	a	h	h	a	h	a	h	h	h	a	h	a	a	a	a	a	h	h	h	h	h	h	h	a	a	a	h	a	a	h	h	h	a	h	a	a	h	h	h	a	a	h	h	a	h
AX-174117004	h	h	h	a	a	h	h	a	h	a	h	h	h	a	h	a	a	a	a	a	h	h	h	h	h	h	h	a	a	a	h	a	a	h	h	h	a	h	a	a	h	h	h	a	a	h	h	a	h
AX-174126459	h	h	h	a	a	h	h	a	h	a	h	h	h	a	h	a	a	a	a	a	h	h	h	h	h	h	h	a	a	a	h	a	a	h	h	h	a	h	a	a	h	h	h	a	a	h	h	a	h
AX-174139453	h	h	h	a	a	h	h	a	h	a	h	h	h	a	h	a	a	a	a	a	h	h	h	h	h	h	h	a	a	a	h	a	a	h	h	h	a	h	a	a	h	h	h	a	a	h	h	a	h
AX-115730546	h	h	h	a	a	h	h	a	h	a	h	h	h	a	h	a	a	a	a	a	h	h	h	h	h	h	h	a	a	a	h	a	a	h	h	h	a	h	a	a	h	h	h	a	a	h	h	a	h
AX-115731406	h	h	h	a	a	h	h	a	h	a	h	h	h	a	h	a	a	a	a	a	h	h	h	h	h	h	h	a	a	a	h	a	a	h	h	h	a	h	a	a	h	h	h	a	a	h	h	a	h
AX-174117718	h	h	h	a	a	h	h	a	h	a	h	h	h	a	h	a	a	a	a	a	h	h	h	h	h	h	h	a	a	a	h	a	a	h	h	h	a	h	a	a	h	h	h	a	a	h	h	a	h
AX-174123425	h	h	h	a	a	h	h	a	h	a	h	h	h	a	h	a	a	a	a	a	h	h	h	h	h	h	h	a	a	a	h	a	a	h	h	h	a	h	a	a	h	h	h	a	a	h	h	a	h
AX-174145932	h	h	h	a	a	h	h	a	h	a	h	h	h	a	h	a	a	a	a	a	h	h	h	h	h	h	h	a	a	a	h	a	a	h	h	h	a	h	a	a	h	h	h	a	a	h	h	a	h
AX-174173110	h	h	h	a	a	h	h	a	h	a	h	h	h	a	h	a	a	a	a	a	h	h	h	h	h	h	h	a	a	a	h	a	a	h	h	h	a	h	a	a	h	h	h	a	a	h	h	a	h
AX-153637897	h	h	h	a	a	h	h	a	h	a	h	h	h	a	h	a	a	a	a	a	h	h	h	h	h	h	h	a	a	a	h	a	a	h	h	h	a	h	a	a	h	h	h	a	a	h	h	a	a
AX-174198578	h	h	h	a	a	h	h	a	h	a	h	h	h	a	h	a	a	a	a	a	h	h	h	h	h	h	h	a	a	a	h	a	a	h	h	h	a	h	a	a	h	h	h	a	a	h	h	a	a
AX-174206728	h	h	h	a	a	h	h	a	h	a	h	h	h	a	h	a	a	a	a	a	h	h	h	h	h	h	h	a	a	a	h	a	a	h	h	h	a	h	a	a	h	h	h	a	a	h	h	a	a
AX-115712912	h	h	h	a	a	h	h	a	h	a	h	h	h	a	h	a	a	a	a	a	h	h	h	h	h	h	h	a	a	a	h	a	a	h	h	h	a	h	a	a	h	a	h	a	a	h	h	a	a
AX-174118864	h	h	h	a	a	h	h	a	h	a	h	h	h	a	h	a	a	a	a	a	h	h	h	h	h	h	h	a	a	a	h	a	a	h	a	h	a	h	a	a	h	a	h	a	a	h	h	a	a
AX-174185608	h	h	h	h	a	a	h	a	h	a	h	h	h	a	h	a	a	a	a	a	h	h	h	h	h	h	h	a	a	a	h	a	a	h	a	h	a	a	a	a	h	a	h	a	a	h	h	a	a
AX-174113393	h	h	h	h	a	a	h	a	h	a	h	h	h	a	h	a	a	a	a	a	h	h	h	h	h	h	h	a	a	a	h	a	a	h	a	h	a	a	a	a	h	a	h	a	a	h	h	a	a
AX-174183158	h	h	h	h	a	a	h	a	h	a	h	h	h	a	h	a	a	a	a	a	h	h	h	h	h	h	h	a	a	a	h	a	a	h	a	h	a	a	a	a	h	a	h	a	a	h	h	a	a
AX-115698850	h	h	h	h	a	a	h	a	h	a	h	h	h	a	h	a	a	a	a	a	h	h	h	h	h	h	h	a	a	a	h	a	a	h	a	h	a	a	a	a	h	a	h	a	a	h	h	a	a
AX-174201641	h	h	h	h	a	a	h	a	h	a	h	h	h	a	h	a	a	a	a	a	h	h	h	h	h	h	h	a	a	a	h	a	a	h	a	h	a	a	a	a	h	a	h	a	a	h	h	a	a
AX-174192688	h	h	h	a	a	a	h	a	h	a	h	h	h	a	h	a	a	a	a	a	h	h	h	h	h	h	h	a	a	a	h	a	a	h	a	h	a	a	a	a	h	a	h	a	a	h	h	a	a
AX-174209236	h	h	h	h	a	a	h	a	h	a	h	h	h	a	h	a	a	a	a	a	h	h	h	h	h	h	h	a	a	a	h	a	a	h	a	h	a	a	a	a	h	a	h	a	a	h	h	a	a
AX-174173622	h	h	h	h	h	a	h	a	h	a	h	h	h	a	h	a	a	a	a	a	h	h	h	h	h	h	h	a	a	a	h	a	a	h	a	h	a	a	a	a	h	a	h	a	a	h	h	a	a
AX-153644077	h	h	h	h	h	a	h	a	h	a	h	h	h	a	h	a	a	a	a	a	h	h	h	h	h	h	h	a	a	a	h	a	a	h	a	h	a	a	a	a	h	a	h	a	a	h	a	a	a
AX-174144233	h	h	h	h	h	a	h	a	h	a	h	h	h	a	h	a	a	a	a	a	h	h	h	h	h	h	h	a	a	a	h	a	a	h	a	h	a	a	a	a	h	a	h	a	a	h	a	a	a
AX-174138222	h	h	h	h	h	a	h	a	h	a	h	h	h	a	h	a	a	a	a	a	h	h	h	h	h	h	h	a	a	a	h	a	a	h	a	h	a	a	a	a	h	a	h	a	a	h	a	a	a
AX-174172176	h	h	h	h	h	a	h	a	h	a	h	h	h	a	h	a	a	a	a	a	h	h	h	h	h	h	h	a	a	a	h	a	a	h	a	h	a	a	a	a	h	a	h	a	a	h	a	a	a
AX-115713098	h	h	h	h	h	a	h	a	h	a	h	h	h	a	h	a	a	a	a	a	h	h	h	h	h	h	h	a	a	a	h	a	a	h	a	h	a	a	a	a	h	a	h	a	a	h	a	a	a
AX-174185648	h	h	h	h	h	a	h	a	h	a	h	h	h	a	h	a	a	a	a	a	h	h	h	h	h	h	h	a	a	a	h	a	a	h	a	h	a	a	a	a	h	a	h	a	a	h	a	a	a
AX-174153099	h	h	h	h	h	a	h	a	h	a	h	h	h	a	h	a	a	a	a	a	h	h	h	h	h	h	h	a	a	a	h	a	a	h	a	h	a	a	a	a	h	a	h	a	a	h	a	a	a
AX-174191294	h	h	h	h	h	a	h	a	h	a	h	h	h	a	h	a	a	a	a	a	h	h	h	h	h	h	h	a	a	a	h	a	a	h	a	h	a	a	a	a	h	a	h	a	a	h	a	a	a
AX-174207077	h	h	h	h	h	a	h	a	h	a	h	h	h	a	h	a	a	a	a	a	h	h	h	h	h	h	h	a	a	a	h	a	a	h	a	h	a	a	a	a	h	a	h	a	a	h	a	a	a
AX-174207098	h	h	h	h	h	a	h	a	h	a	h	h	h	a	h	a	a	a	a	a	h	h	h	h	h	h	h	a	a	a	h	a	a	h	a	h	a	a	a	a	h	a	h	a	a	h	a	a	a
AX-115693813	h	h	h	h	h	a	h	a	h	a	h	h	h	a	h	a	a	a	a	a	h	h	h	h	h	h	h	a	a	a	h	a	a	h	a	h	a	a	a	a	h	a	h	a	a	h	a	a	a
AX-115670129	h	h	h	h	h	a	h	a	h	a	h	h	h	a	h	a	a	a	a	a	h	h	h	h	h	a	h	a	a	a	h	h	a	h	a	h	a	a	a	a	h	a	h	a	a	a	a	a	a
AX-174143058	h	h	h	h	h	a	h	a	h	a	h	h	h	a	h	a	a	a	a	a	h	h	h	h	h	a	h	a	a	a	h	h	a	h	a	h	a	a	h	a	h	a	a	a	a	a	a	a	a
AX-174117448	h	h	h	h	h	a	h	a	h	a	h	h	h	a	h	a	a	a	a	a	h	h	h	h	h	a	h	a	a	a	h	h	a	h	a	h	a	a	h	a	h	a	a	a	a	a	a	a	a
AX-174134923	h	h	h	h	h	a	h	a	h	a	h	h	h	a	h	a	a	a	a	a	h	h	h	h	h	a	h	a	a	a	h	h	a	h	a	h	a	a	h	a	h	a	a	a	a	a	a	a	a
AX-174161708	h	h	h	h	h	a	h	a	h	a	h	h	h	a	h	a	a	a	a	a	h	h	h	h	h	a	h	a	a	a	h	h	a	h	a	h	a	a	h	a	h	a	a	a	a	a	a	a	a
AX-174145696	h	h	h	h	h	a	h	a	h	a	h	h	h	a	h	a	a	a	a	a	h	h	h	h	h	a	h	a	a	a	h	h	a	h	a	h	a	a	h	a	h	a	a	a	a	a	a	a	a
AX-174166868	h	h	h	h	h	a	h	a	h	a	h	h	h	a	h	a	h	a	a	a	h	h	h	h	h	a	h	a	a	a	h	h	a	h	a	h	a	a	h	a	h	a	a	a	a	a	a	a	a
AX-174182543	h	h	h	h	h	a	h	a	h	a	h	h	h	a	h	a	h	a	a	h	h	h	h	h	h	a	h	a	a	a	h	h	a	h	a	h	a	a	h	a	h	a	a	a	a	a	a	a	a
AX-174184731	h	h	h	h	h	a	h	a	h	a	h	a	h	a	h	a	h	a	a	h	h	h	h	h	h	a	h	a	a	h	h	h	a	h	a	h	a	a	h	a	h	a	a	a	a	a	a	a	a
AX-174194178	h	h	h	h	h	a	h	a	h	a	h	a	h	a	h	a	h	a	a	h	h	h	h	h	h	a	h	a	a	h	h	h	a	h	a	h	a	a	h	a	h	a	a	a	a	a	a	a	a
AX-115689339	h	h	h	h	h	a	h	a	h	a	h	a	h	a	h	a	h	a	a	h	h	h	h	h	h	a	h	a	a	h	h	h	a	h	a	h	a	a	h	a	h	a	a	a	a	a	a	a	a
AX-115695627	h	h	h	h	h	a	h	a	h	a	h	a	h	a	h	a	h	a	a	h	h	h	h	h	h	a	h	a	a	h	h	h	a	h	a	a	a	a	h	a	h	a	a	a	a	a	a	a	a
AX-174119729	h	h	h	h	h	a	h	a	h	a	h	a	h	a	h	a	h	a	a	h	h	h	h	h	h	a	h	a	a	h	h	h	a	h	a	a	a	a	h	a	h	a	a	a	a	a	a	a	a
AX-115719745	h	h	h	h	h	a	h	a	h	a	h	a	h	a	h	a	h	a	a	h	h	h	h	h	h	a	h	a	a	h	h	h	a	h	a	a	a	a	h	a	h	a	a	a	a	a	a	a	a
AX-174136750	h	h	h	h	h	a	h	a	h	a	h	a	h	a	h	a	h	a	a	h	h	h	h	h	h	a	h	a	a	h	h	h	a	h	a	a	a	a	h	a	h	a	a	a	a	a	a	a	a
AX-174198249	h	h	h	h	h	a	h	a	h	a	h	a	h	a	h	a	h	a	a	h	h	h	h	h	h	a	h	a	a	h	h	h	a	h	a	a	a	a	h	a	h	a	a	a	a	a	a	a	a
AX-174204302	h	h	h	h	h	a	h	a	h	a	h	a	h	a	h	a	h	a	a	h	h	h	h	h	h	a	h	a	a	h	h	h	a	h	a	a	a	a	h	a	h	a	a	a	a	a	a	a	a
AX-174213690	h	h	h	h	h	a	h	a	h	a	h	a	h	a	h	a	h	a	a	h	h	h	h	h	h	a	h	a	a	h	h	h	a	h	a	a	a	a	h	a	h	a	a	a	a	a	a	a	a
AX-115705232	h	h	h	h	h	a	h	a	h	a	h	a	h	a	h	a	h	a	a	h	h	h	h	h	h	a	h	a	a	h	h	h	a	h	a	a	a	a	h	a	h	a	a	a	a	a	a	a	a
AX-115708876	h	h	h	h	h	a	h	a	h	a	h	a	h	a	h	a	h	a	a	h	h	h	h	h	h	a	h	a	a	h	h	h	a	h	a	a	a	a	h	a	h	a	a	a	a	a	a	a	a
AX-174124011	h	h	h	h	h	a	h	a	h	a	h	a	h	a	h	a	h	a	a	h	h	h	h	h	h	a	h	a	a	h	h	h	a	h	a	a	a	a	h	a	h	a	a	a	a	a	a	a	a
AX-174197416	h	h	h	h	h	a	h	a	h	a	h	a	h	a	h	a	h	a	a	h	h	h	h	h	h	a	h	a	a	h	h	h	a	h	a	a	a	a	h	a	h	a	a	a	a	a	a	a	a
AX-115685691	h	h	h	h	h	a	h	a	h	a	h	a	h	a	h	a	h	a	a	h	h	h	h	h	h	a	h	a	a	h	h	h	a	h	a	a	a	a	h	a	h	a	a	a	a	a	a	a	a
AX-174181067	h	a	h	h	h	a	h	a	h	a	h	a	h	a	h	h	h	a	a	h	a	h	h	h	h	a	h	a	a	h	h	h	a	h	a	a	h	a	h	a	h	a	a	a	h	a	a	a	h
AX-174180671	h	a	h	h	h	a	h	a	h	a	h	a	h	a	h	h	h	a	a	h	a	h	h	h	h	a	h	a	a	h	h	h	a	h	a	a	h	a	h	a	h	a	a	a	h	a	a	a	h
AX-174152954	h	a	h	h	h	a	h	a	h	a	h	a	h	a	h	h	h	a	a	h	a	h	h	h	h	a	h	a	a	h	h	h	a	h	a	a	h	a	h	a	h	a	a	a	h	a	a	h	h
AX-174187808	h	a	h	h	h	a	a	a	h	a	h	a	h	a	h	h	h	a	a	h	a	h	h	h	h	a	h	a	a	h	h	h	a	h	a	a	h	a	a	a	h	h	a	a	h	a	a	h	h
AX-174188409	h	a	h	h	h	a	a	a	h	a	h	a	h	a	h	h	h	a	a	h	a	h	h	h	h	a	h	a	a	h	h	h	a	h	a	a	h	a	a	a	h	h	a	a	h	a	a	h	h
AX-174180300	h	a	h	h	h	a	a	a	h	a	h	a	h	a	h	h	h	a	a	h	a	h	h	h	h	a	h	a	a	h	h	h	a	h	a	a	h	a	a	a	h	h	a	a	h	a	a	h	h
AX-174186653	h	a	h	h	h	a	a	a	h	a	h	a	h	a	h	h	h	a	a	h	a	h	h	h	h	a	h	a	a	h	h	h	a	h	a	a	h	a	a	a	h	h	a	a	h	a	a	h	h
AX-174194285	h	a	h	h	h	a	a	a	h	a	h	a	h	a	h	h	h	a	a	h	a	h	h	h	h	a	h	a	a	h	h	h	a	h	a	a	h	a	a	a	h	h	a	a	h	a	a	h	h
AX-115688774	h	a	h	h	h	a	a	a	h	a	h	a	h	a	h	h	h	-	a	h	a	h	h	h	h	a	h	a	a	h	h	h	a	h	a	a	h	a	a	a	h	h	a	a	h	a	a	h	h
AX-174176732	h	a	h	h	h	a	a	a	h	a	h	a	h	a	h	h	h	a	a	h	a	h	h	h	h	a	h	a	a	h	h	h	a	h	a	a	h	a	a	a	h	h	a	a	h	a	a	h	h
AX-174151925	h	a	h	h	h	a	a	a	h	a	h	a	h	a	h	h	h	a	a	h	a	h	h	h	h	a	h	a	a	h	h	h	a	h	a	a	h	a	a	a	h	h	a	a	h	a	a	h	h
AX-174205747	h	a	h	h	h	a	a	a	h	a	h	a	h	a	h	h	h	a	a	h	a	h	h	h	h	a	h	a	a	h	h	h	a	h	a	a	h	a	a	a	h	h	a	a	h	a	a	h	h
AX-174121480	h	a	h	h	h	a	a	a	h	a	h	a	h	a	h	h	h	a	a	h	a	h	h	h	h	a	h	a	a	h	h	h	a	h	a	a	h	a	a	a	h	h	a	a	h	a	a	h	h
AX-174148146	h	a	h	h	h	a	a	a	h	a	h	a	h	a	h	h	h	a	a	h	a	h	h	h	h	a	h	a	a	h	h	h	a	h	a	a	h	a	a	a	h	h	a	a	h	a	a	h	h
AX-174130126	h	a	h	h	h	a	a	h	h	h	h	a	h	a	h	h	h	a	a	h	a	h	h	h	h	a	h	a	a	h	h	h	a	h	a	a	h	a	a	a	a	h	a	a	h	a	h	h	h
AX-174191849	h	a	h	h	h	a	a	h	h	h	h	a	h	a	h	h	h	a	a	h	a	h	h	h	h	a	h	a	a	h	h	h	a	h	a	a	h	a	a	a	a	h	a	a	h	a	h	h	h
AX-115695702	h	a	h	h	h	a	a	h	h	h	h	a	h	a	h	h	h	a	a	h	a	h	h	h	h	a	h	a	a	h	h	h	a	h	a	a	h	a	a	a	a	h	a	a	h	a	h	h	h
AX-174162020	h	a	h	h	h	a	a	h	h	h	h	a	h	a	h	h	h	a	a	h	a	h	h	h	h	a	h	a	a	h	h	h	a	h	a	a	h	a	a	a	a	h	a	a	h	a	h	h	h
AX-174162171	h	a	h	h	h	a	a	h	h	h	h	a	h	a	h	h	h	a	a	h	a	h	h	h	h	a	h	a	a	h	h	h	a	h	a	a	h	a	a	a	a	h	a	a	h	a	h	h	h
AX-115665517	h	a	h	h	h	a	a	h	h	h	h	a	h	a	h	h	h	a	a	h	a	h	h	h	h	a	h	a	a	h	h	h	a	h	a	a	h	a	a	a	a	h	a	a	h	a	h	h	h
AX-115728746	h	a	h	h	h	a	a	h	h	h	h	a	h	a	h	h	h	a	a	h	a	h	h	h	h	a	h	a	a	h	h	h	a	h	a	a	h	a	a	a	a	h	a	a	h	a	h	h	h
AX-174187520	h	a	h	h	h	h	a	h	h	h	h	a	h	a	h	h	h	a	a	h	a	h	h	h	h	a	h	a	a	h	h	h	a	h	a	a	h	a	a	a	a	h	a	a	h	a	h	h	h
AX-174118561	h	a	h	h	h	h	a	h	h	h	h	a	h	a	h	h	h	a	a	h	a	h	h	h	h	a	h	a	a	h	h	h	a	h	a	a	h	a	a	a	a	h	a	a	h	h	h	h	h
AX-174126753	h	a	h	h	h	h	a	h	h	h	h	a	h	a	h	h	h	a	a	h	a	h	h	h	h	a	h	a	a	h	h	h	a	h	a	a	h	a	a	a	a	h	a	a	h	a	h	h	h
AX-174189996	h	a	h	h	h	h	a	h	h	h	h	a	h	a	h	h	h	h	a	h	a	h	h	h	h	a	h	a	a	h	h	h	h	h	a	a	h	a	a	a	a	h	a	a	h	a	h	h	h
AX-174153923	h	a	h	h	h	h	a	h	h	h	h	a	h	a	h	h	h	h	a	h	a	h	h	h	h	a	h	a	a	h	h	h	h	h	a	a	h	a	a	a	a	h	a	a	h	a	h	h	h
AX-174182010	h	a	h	h	h	h	a	h	h	h	h	a	h	a	h	h	h	h	a	h	a	h	h	h	h	a	h	a	a	h	h	h	h	h	a	a	h	a	a	a	a	h	a	a	h	a	h	h	h
AX-174185440	h	a	h	h	h	h	a	h	h	h	h	a	h	a	h	h	h	h	a	h	a	h	h	h	h	a	h	a	a	a	h	h	h	h	a	a	h	h	a	a	a	h	a	a	h	a	h	h	h
AX-174196828	h	a	h	h	h	h	a	h	h	h	h	a	h	a	h	h	h	h	a	h	a	h	h	h	h	a	h	a	a	a	h	h	h	h	a	a	h	h	a	a	a	h	a	a	h	a	h	h	h
AX-174209771	h	a	h	h	h	h	a	h	h	h	h	a	h	a	h	h	h	h	a	h	a	h	h	h	h	a	h	a	a	a	h	h	h	h	a	a	h	h	a	a	a	h	a	a	h	h	h	h	h
AX-174137589	h	a	h	h	h	h	a	h	h	h	h	a	h	a	h	h	h	h	h	h	a	h	h	h	h	a	h	a	a	a	h	h	h	h	a	a	h	h	a	h	a	h	a	a	h	h	h	h	h
AX-174125224	h	a	h	h	h	h	a	h	h	h	h	a	h	a	h	h	h	h	h	h	a	h	h	h	h	a	h	a	a	a	h	h	h	h	a	a	h	h	a	h	a	h	a	a	h	h	h	h	h
AX-174154599	h	a	h	h	h	h	a	h	h	h	h	a	h	a	h	h	h	h	h	h	a	h	h	h	h	a	h	a	a	a	h	h	h	h	a	a	h	h	a	h	a	h	a	a	h	h	h	h	h
AX-174182671	h	a	h	h	h	h	a	h	h	h	h	a	h	a	h	h	h	h	h	h	a	h	h	h	h	h	h	a	a	a	h	h	h	h	a	a	h	h	a	h	a	h	a	a	h	h	h	h	h
AX-115702104	h	a	h	h	h	h	a	h	h	h	h	a	h	a	h	h	h	h	h	h	a	h	h	h	h	h	h	a	a	a	h	h	h	h	a	a	h	h	a	h	a	h	a	a	h	h	h	h	h
AX-174114228	h	a	h	h	h	h	a	h	h	h	h	a	h	a	h	h	h	h	h	h	a	h	h	h	h	h	h	a	a	a	h	h	h	h	a	a	h	h	a	h	a	h	a	a	h	h	h	h	h
AX-174153303	h	a	h	h	h	h	a	h	h	h	h	a	h	a	h	h	h	h	h	h	a	h	h	h	h	h	h	a	a	a	h	h	h	h	a	a	h	h	a	h	a	h	a	a	h	h	h	h	h
AX-174155660	h	a	h	h	h	h	a	h	h	h	h	a	h	a	h	h	h	h	h	h	a	h	h	h	h	h	h	a	a	a	h	h	h	h	a	a	h	h	a	h	a	h	a	a	h	h	h	h	h
AX-174182321	h	a	h	h	h	h	a	h	h	h	h	a	h	a	h	h	h	h	h	h	a	h	h	h	h	h	h	a	a	a	h	h	h	h	a	a	h	h	a	h	a	h	a	a	h	h	h	h	h
AX-174190883	h	a	h	h	h	h	a	h	h	h	h	a	h	a	h	h	a	h	h	h	h	h	h	h	h	h	h	a	a	a	h	h	h	h	a	a	h	h	a	h	a	h	a	a	h	h	h	h	h
AX-115731543	h	a	h	h	h	h	h	h	a	h	h	a	h	h	h	h	a	h	h	a	h	h	h	h	h	h	h	h	a	a	h	h	h	a	a	a	h	h	a	h	a	h	a	a	h	h	h	a	h
AX-174190735	a	a	a	h	h	h	h	a	a	a	h	h	a	h	h	h	h	h	h	a	a	a	h	h	h	a	h	a	h	h	a	h	a	h	h	a	a	h	a	h	h	a	h	h	h	a	h	a	h
AX-174206386	a	a	a	h	h	h	h	a	a	a	h	h	a	h	h	h	h	h	h	a	a	a	h	h	h	a	h	a	h	h	a	h	a	h	h	a	a	h	a	h	h	a	h	h	h	a	h	a	h
AX-174130098	a	a	a	h	h	h	h	a	a	a	h	a	a	h	h	h	h	h	h	a	a	a	h	h	h	a	h	a	h	h	a	h	a	h	h	a	a	h	a	h	h	a	h	h	h	h	h	a	h
AX-174188302	a	a	a	h	h	h	h	a	a	a	h	a	a	h	h	h	h	h	h	a	a	a	h	h	h	a	h	a	h	h	a	h	a	h	h	a	a	h	a	h	h	a	h	h	h	h	h	a	h
AX-174165502	a	a	a	h	h	h	h	a	a	a	h	a	a	h	h	h	h	h	h	a	a	a	h	h	h	a	h	a	h	h	a	h	a	h	h	a	a	h	a	h	h	a	h	h	h	h	h	a	h
AX-115671934	a	a	a	h	h	h	h	a	a	a	h	a	a	h	h	h	h	h	h	a	a	a	h	h	h	a	h	a	h	h	a	h	a	h	h	a	a	h	a	h	h	a	h	h	h	h	h	a	h
AX-115672918	a	a	a	h	h	h	h	a	a	a	h	a	a	h	h	a	h	h	h	a	a	a	h	h	h	a	h	a	h	h	a	h	a	h	h	a	a	h	a	h	h	a	h	h	h	h	h	a	h
AX-115710327	a	a	a	h	h	h	h	a	a	a	h	a	a	h	h	a	h	h	h	a	a	a	h	h	h	a	h	a	h	h	a	h	a	h	h	a	a	h	a	h	h	a	h	h	h	h	h	a	h
AX-174183718	a	a	a	h	h	h	h	a	a	a	h	a	a	h	h	a	h	h	h	a	a	a	h	h	h	a	h	a	h	h	a	h	a	h	h	a	a	h	a	h	h	a	h	h	h	h	h	a	h
AX-174196707	a	a	a	h	h	h	h	a	a	a	h	a	a	h	h	a	h	h	h	a	a	a	h	h	h	a	h	a	h	h	a	h	a	h	h	a	a	h	a	h	h	a	h	h	h	h	h	a	h
AX-174115627	a	a	a	h	h	h	h	a	a	a	h	a	a	h	h	a	h	h	h	a	a	a	h	h	h	a	h	a	h	h	a	h	a	h	h	a	a	h	a	h	h	a	h	h	h	h	h	a	h
AX-174209831	a	a	a	h	h	h	h	a	a	a	h	a	a	h	h	a	h	h	h	a	a	a	h	h	h	a	h	a	h	h	a	h	a	h	h	a	a	h	a	h	h	a	h	h	h	h	h	a	h
AX-174199674	a	a	a	h	h	h	h	a	a	a	h	a	a	h	h	a	h	h	h	a	a	a	h	h	h	a	h	a	h	h	a	h	a	h	h	a	a	h	a	h	h	a	h	h	h	h	h	a	h
AX-174178009	a	a	a	h	h	h	h	a	a	a	h	a	a	h	h	a	h	h	h	a	a	a	h	h	h	a	h	a	h	h	a	h	a	h	h	a	a	h	a	h	h	a	h	h	h	h	h	a	h
AX-174188675	a	a	a	h	h	h	h	a	a	a	h	a	a	h	h	a	h	h	h	a	a	a	h	h	h	a	h	a	h	h	a	h	a	h	h	a	a	h	a	h	h	a	h	h	h	h	h	a	h
AX-174190295	a	a	a	h	h	h	h	a	a	a	h	a	a	h	h	a	a	h	h	a	a	a	h	h	h	a	h	a	h	h	a	h	a	h	h	a	a	h	a	h	h	a	h	h	a	h	h	a	h
AX-174152080	a	a	a	h	h	h	h	a	a	a	h	a	a	h	h	a	a	h	h	a	a	a	h	h	h	a	h	a	h	h	a	h	a	h	h	a	a	h	a	h	h	a	h	h	h	h	h	a	h
AX-174119735	a	a	a	h	h	h	h	a	a	a	h	a	a	h	h	a	a	h	h	a	a	a	h	h	h	a	h	a	h	h	a	h	a	h	h	a	a	h	a	h	h	a	h	h	h	h	h	a	h
AX-115698073	a	h	a	h	h	h	h	a	a	a	h	a	a	h	h	a	a	h	h	a	a	a	h	h	h	a	h	a	h	h	a	h	a	h	h	a	a	h	a	h	h	a	h	h	a	h	h	a	h
AX-174185573	a	h	a	h	h	h	h	a	a	a	h	a	a	h	h	a	a	h	h	a	a	a	h	h	h	a	h	a	h	h	a	h	h	h	h	a	a	h	a	h	h	a	h	h	a	h	h	a	h
AX-174168486	a	h	a	h	h	h	h	a	a	a	h	a	a	h	h	a	a	h	h	a	a	a	h	h	h	a	h	a	h	h	a	h	h	h	h	a	a	h	a	h	h	a	h	h	a	h	h	a	h
AX-115707361	a	h	a	h	h	h	h	a	a	a	h	a	a	h	h	a	a	h	h	a	a	a	h	h	h	a	h	a	h	h	a	h	h	h	h	a	a	h	a	h	h	a	a	h	a	h	h	a	h
AX-174156494	a	h	a	h	h	h	h	a	a	a	h	a	h	h	h	a	a	h	h	a	a	a	h	h	h	a	h	a	h	h	a	h	h	h	h	a	a	h	a	h	h	a	a	h	a	h	h	a	h
AX-115701444	a	h	a	h	h	h	h	a	a	a	h	a	h	h	h	a	a	h	h	a	a	a	h	h	h	a	h	a	h	h	a	h	h	h	h	a	a	h	a	h	h	a	a	h	a	h	h	a	h
AX-174143081	a	h	a	h	h	h	h	a	a	a	h	a	h	h	h	a	a	h	h	a	a	a	h	h	h	a	h	a	h	h	a	h	h	h	h	a	a	h	a	h	h	a	a	h	a	h	h	a	h
AX-174169145	a	h	a	h	h	h	h	a	a	a	h	a	h	h	h	a	a	h	h	a	a	a	h	h	h	a	h	a	h	h	a	h	h	h	h	a	a	h	a	h	h	a	a	h	a	h	h	a	h
AX-174201176	a	h	a	h	h	h	h	a	a	a	h	a	h	h	h	a	a	h	h	a	a	a	h	h	h	a	h	a	h	h	a	h	h	h	h	a	a	h	a	h	h	a	a	h	a	h	h	a	h
AX-115705360	a	h	a	h	h	h	h	a	a	a	h	a	h	h	h	a	a	h	h	a	a	a	h	h	h	a	h	a	h	h	a	h	h	h	h	a	a	h	a	h	h	a	a	h	a	h	h	a	h
AX-174157940	a	h	a	h	h	h	h	a	a	a	h	a	h	h	h	a	a	h	h	a	a	a	h	h	h	a	h	a	h	h	a	h	h	h	h	a	a	h	a	h	h	a	a	h	a	h	h	a	h
AX-174202847	a	h	a	h	h	h	h	a	a	a	h	a	h	h	h	a	a	h	h	a	a	a	h	h	h	a	h	a	h	h	a	h	h	h	h	a	a	h	a	h	h	a	a	h	a	h	h	a	h
AX-174124478	a	h	a	h	h	h	h	a	a	a	h	a	h	h	h	a	a	h	h	a	a	a	h	h	h	a	h	a	h	h	a	h	h	h	h	a	a	h	a	h	h	a	a	h	a	h	h	a	h
AX-174132455	a	h	a	h	h	h	h	h	a	a	h	a	h	h	h	a	a	h	h	a	a	a	h	h	h	a	h	a	h	h	a	h	h	h	h	a	a	h	a	h	h	a	a	h	a	h	h	a	h
AX-174170738	a	h	a	h	h	h	h	h	a	a	h	a	h	h	h	a	a	h	h	a	a	a	h	h	h	a	h	a	h	h	a	h	h	h	h	a	a	h	a	h	h	a	a	h	a	h	h	a	h
AX-115684070	a	h	a	h	h	h	h	h	a	a	h	a	h	h	h	a	a	h	h	a	a	a	h	h	h	a	h	a	h	h	a	h	h	h	h	a	a	h	a	h	h	a	a	h	a	h	h	a	h
AX-174206615	a	h	a	h	h	h	h	h	h	a	h	a	h	h	a	a	a	h	h	a	a	a	h	h	h	a	h	a	h	h	h	h	h	h	h	a	a	h	a	h	h	a	a	h	a	h	h	a	h
AX-174214854	a	h	a	h	h	h	h	h	h	a	h	a	h	h	a	a	a	h	h	a	a	a	h	h	h	a	h	a	h	h	h	h	h	h	h	a	a	h	a	h	h	a	a	h	a	h	h	a	h
AX-174198464	a	h	a	h	h	h	h	h	h	a	h	a	h	h	a	a	a	h	h	a	a	a	h	h	h	a	h	a	h	h	h	h	h	h	h	a	a	h	a	h	h	a	a	h	a	h	h	a	h
AX-115705884	a	h	a	h	h	h	h	h	h	a	h	a	h	h	a	a	a	h	h	a	a	a	h	h	h	a	h	a	h	h	h	h	h	h	h	a	a	h	a	h	h	a	a	h	a	h	h	a	h
AX-174172961	a	h	a	h	h	h	h	h	h	a	h	a	h	h	a	a	a	h	h	a	a	a	h	h	h	a	h	a	h	h	h	h	h	h	h	a	a	h	a	h	h	a	a	h	a	h	h	a	h
AX-174113624	a	h	a	h	h	h	h	h	h	a	h	a	h	h	a	a	a	h	h	a	a	a	h	h	h	a	h	a	h	h	h	h	h	h	h	a	a	h	a	h	h	a	a	h	a	h	h	a	h
AX-174207116	a	h	a	h	h	h	h	h	h	a	h	a	h	h	a	a	a	h	h	a	a	a	h	h	h	a	h	a	h	h	h	h	h	h	h	a	a	h	a	h	h	a	a	h	a	h	h	a	h
AX-174141101	a	h	a	h	h	h	h	h	h	a	h	a	h	h	a	a	a	h	h	a	a	a	h	h	h	a	h	a	h	h	h	h	h	h	h	a	a	h	a	h	h	a	a	h	a	h	h	a	h
AX-174167678	a	h	a	h	h	h	h	h	h	a	h	a	h	h	a	a	a	h	h	a	a	a	h	h	h	a	h	a	h	h	h	h	h	h	h	a	a	h	a	h	h	a	a	h	a	h	h	a	h
AX-115677257	a	h	a	h	h	h	h	h	h	a	h	a	h	h	a	a	a	h	h	a	a	a	h	h	h	a	h	a	h	h	h	h	h	h	h	a	a	h	a	h	h	a	a	h	a	h	h	a	h
AX-174115011	a	h	a	h	h	h	h	h	h	a	h	a	h	h	a	a	a	h	h	a	a	a	h	h	h	a	h	a	h	h	h	h	h	h	h	a	a	h	a	h	h	a	a	a	a	h	h	a	h
AX-174148244	a	h	a	h	h	h	h	h	h	a	h	a	h	h	a	a	a	h	h	a	a	a	h	h	h	a	h	a	h	h	h	h	h	h	h	a	a	h	a	h	h	a	a	a	a	h	h	a	h
AX-115693749	a	h	a	h	h	h	h	h	h	a	h	a	h	h	a	a	a	a	h	a	a	a	h	h	h	h	h	a	h	h	h	a	h	h	h	a	a	h	a	h	h	a	a	a	a	h	h	a	a
AX-174186445	a	h	a	h	h	h	h	h	h	a	h	a	h	h	a	a	a	a	h	a	a	a	h	h	h	h	h	a	h	h	h	a	h	h	h	a	a	h	a	h	h	a	a	a	a	h	h	a	a
AX-174187524	a	h	a	h	h	h	h	h	h	a	h	a	h	h	a	a	a	a	h	a	a	a	h	h	h	h	h	a	h	h	h	a	h	h	h	a	a	h	a	h	h	a	a	a	a	h	h	a	a
AX-153640261	a	h	a	h	h	h	h	h	h	a	h	a	h	h	a	a	a	a	h	a	a	a	h	h	h	h	h	a	h	h	h	a	h	h	h	a	a	h	a	h	h	a	a	a	a	h	h	a	a
AX-174149201	a	h	a	h	h	h	h	h	h	a	h	a	h	h	a	a	a	a	h	a	a	a	h	h	h	h	h	a	h	h	h	a	h	h	h	a	a	h	a	h	h	a	a	a	a	h	h	a	a
AX-174114948	a	h	a	h	h	h	h	h	h	a	h	a	h	h	a	a	a	a	h	a	a	a	h	h	h	h	h	a	h	h	h	a	h	h	h	a	a	h	a	h	h	a	a	a	h	h	h	a	a
AX-115679820	a	h	a	h	h	h	h	h	h	a	h	a	h	h	a	a	a	a	h	a	a	a	h	h	h	h	h	a	h	h	h	a	h	h	h	a	a	h	a	h	h	a	a	a	h	h	h	a	a
AX-115705288	a	h	a	h	h	h	h	h	h	a	h	a	h	h	a	a	a	a	h	a	a	a	h	h	h	h	h	a	h	h	h	a	h	h	h	a	a	h	a	h	h	a	a	a	h	h	h	a	a
AX-174142735	a	h	a	h	h	h	h	h	h	a	h	a	h	h	a	a	a	a	h	a	a	a	h	h	h	h	h	a	h	h	h	a	h	h	h	a	a	h	a	h	h	a	a	a	h	h	h	a	a
AX-174180421	a	h	a	h	h	h	h	h	h	a	h	a	h	h	a	a	a	a	h	a	a	a	h	h	h	h	h	a	h	h	h	a	h	h	h	a	a	h	a	h	h	a	a	a	h	h	h	a	a
AX-115716099	a	h	a	h	h	h	h	h	h	a	h	a	h	h	a	a	a	a	h	a	a	a	h	h	h	h	h	a	h	h	h	a	h	h	h	a	a	h	a	h	h	a	a	a	h	h	h	a	a
AX-174116792	a	h	a	h	h	h	h	h	h	a	h	a	h	h	a	a	a	a	h	a	a	a	h	h	h	h	h	a	h	h	h	a	h	h	h	a	a	h	a	h	h	a	a	a	h	h	h	a	a
AX-174166092	-	h	a	h	h	h	h	h	h	a	h	a	h	h	a	a	a	a	h	a	a	a	h	h	h	h	h	a	h	h	h	a	h	h	h	a	a	h	a	h	h	a	a	a	h	h	h	a	a
AX-174134972	a	h	a	h	h	h	h	h	h	a	h	a	h	h	a	a	a	a	h	a	a	a	h	h	h	h	h	a	h	h	h	a	h	h	h	a	a	h	a	h	h	a	a	a	h	h	h	a	a
AX-174203954	a	h	a	h	h	h	h	h	h	a	h	a	h	h	a	a	a	a	h	a	a	a	h	h	h	h	h	a	h	h	h	a	h	h	h	a	a	h	a	h	h	a	a	a	h	h	h	a	a
AX-115680806	a	h	a	h	h	h	h	h	h	a	h	a	h	h	a	a	a	a	h	a	a	a	h	h	h	h	h	a	h	h	h	a	h	h	h	a	a	h	a	h	h	a	a	a	h	h	h	a	a
AX-174203333	a	h	a	h	h	h	h	h	h	a	h	a	h	h	a	a	a	a	h	a	a	a	h	h	h	h	h	a	h	h	h	a	h	h	h	a	a	h	a	h	a	a	a	a	h	h	h	a	a
AX-174139061	a	h	a	h	h	h	h	h	h	a	h	a	h	h	a	a	a	a	h	a	a	a	h	h	h	h	h	a	h	h	h	a	h	h	h	a	a	h	a	h	a	a	a	a	h	h	h	a	a
AX-174124195	a	h	a	h	h	h	h	h	h	a	h	a	h	h	a	a	a	a	h	a	a	h	h	h	h	h	h	a	h	h	h	a	h	h	h	a	a	h	a	h	a	a	a	a	h	h	h	a	a
AX-115722429	a	h	a	h	h	h	h	h	h	a	h	a	h	h	a	a	a	a	h	a	a	h	h	h	h	h	h	a	h	h	h	a	h	h	h	a	a	h	a	h	a	a	a	a	h	h	h	a	a
AX-174206239	a	h	a	h	h	h	h	h	h	a	h	a	h	h	a	a	a	a	h	a	a	h	h	h	h	h	h	a	h	h	h	a	h	h	h	a	a	h	a	h	a	a	a	a	h	h	h	a	a
AX-115720763	a	h	a	h	h	h	h	h	h	a	h	a	h	h	a	a	a	a	h	a	a	h	h	h	h	h	h	a	h	h	h	a	h	a	h	a	a	h	a	h	a	a	a	a	h	h	h	a	a
AX-174160659	a	h	a	h	h	h	h	h	h	a	h	a	h	h	a	a	a	a	h	a	a	h	h	h	h	h	h	a	h	h	h	a	h	a	h	a	a	h	a	h	a	a	a	a	h	h	h	a	a
AX-174179028	a	h	a	h	h	h	h	h	h	a	h	a	h	h	a	a	a	a	h	a	a	h	h	h	h	h	h	a	h	h	h	a	h	a	h	a	a	h	a	h	a	a	a	a	h	h	h	a	a
AX-174202932	a	h	a	h	h	h	h	h	h	a	h	a	h	h	a	a	a	a	h	a	a	h	h	h	h	h	h	a	h	h	h	a	h	a	h	a	a	h	a	h	a	a	a	a	h	h	h	a	a
AX-174120775	a	h	a	h	h	h	h	h	h	a	h	a	h	h	a	a	a	a	h	a	h	h	h	h	h	h	h	h	h	h	h	a	h	a	h	a	a	h	a	h	a	a	a	a	h	h	h	a	a
AX-174129764	a	h	a	h	h	h	h	h	h	a	h	a	h	h	a	a	a	a	h	a	h	h	h	h	h	h	h	h	h	h	h	a	h	a	h	a	a	h	a	h	a	a	a	a	h	h	h	a	a
AX-174180542	a	h	a	h	h	h	h	h	h	a	h	a	h	h	a	a	a	a	h	a	h	h	h	h	h	h	h	h	h	h	h	a	h	a	h	a	a	h	a	h	a	a	a	a	h	h	h	h	a
AX-174142375	a	h	a	h	h	h	h	h	h	a	h	a	h	h	a	a	a	a	h	a	h	h	h	h	h	h	h	h	h	h	h	a	h	a	h	a	a	h	a	h	a	a	a	a	h	h	h	h	a
AX-115696646	a	h	a	h	h	h	h	h	h	a	h	a	h	h	a	a	a	a	h	a	h	h	h	h	h	h	h	h	h	h	h	a	h	a	h	a	a	h	a	h	a	a	a	a	h	h	h	h	a
AX-115697239	a	h	a	h	h	h	h	h	h	a	h	a	h	h	a	a	a	a	h	a	h	h	h	h	h	h	h	h	h	h	h	a	h	a	h	a	a	h	a	h	a	a	a	a	h	h	h	h	a
AX-174205094	a	h	a	h	h	h	h	h	h	a	h	a	h	h	a	a	a	a	h	a	h	h	h	h	h	h	h	h	h	h	h	a	h	a	h	a	a	h	a	h	a	a	a	a	h	h	h	h	a
AX-115688447	a	h	a	h	h	h	h	h	h	a	h	a	h	h	a	a	a	a	h	a	h	h	h	h	h	h	h	h	h	h	h	a	h	a	h	a	a	h	a	h	a	a	a	a	h	h	h	h	a
AX-115703821	a	h	a	h	h	h	h	h	h	a	h	a	h	h	a	a	a	a	h	a	h	h	h	h	h	h	h	h	h	h	h	a	h	a	h	a	a	h	a	h	a	a	a	a	h	h	h	h	a
AX-174121345	a	h	a	h	h	h	h	h	h	a	h	a	h	h	a	a	a	a	h	a	h	h	h	h	h	h	h	h	h	h	h	a	h	a	h	a	a	h	a	h	a	a	a	a	h	h	h	h	a
AX-174130550	a	h	a	h	h	h	h	h	h	a	h	a	h	h	a	a	a	a	h	a	h	h	h	h	h	h	h	h	h	h	h	a	h	a	h	a	a	h	a	h	a	a	a	a	h	h	h	h	a
AX-174138208	a	h	a	h	h	h	h	h	h	a	h	a	h	h	a	a	a	a	h	a	h	h	h	h	h	h	h	h	h	h	h	a	h	a	h	a	a	h	a	h	a	a	a	a	h	h	h	h	a
AX-174161783	a	h	a	h	h	h	h	h	h	a	h	a	h	h	a	a	a	a	h	a	h	h	h	h	h	h	h	h	h	h	h	a	h	a	h	a	a	h	a	h	a	a	a	a	h	h	h	h	a
AX-174169360	a	h	a	h	h	h	h	h	h	a	h	a	h	h	a	a	a	a	h	a	h	h	h	h	h	h	h	h	h	h	h	a	h	a	h	a	a	h	a	h	a	a	a	a	h	h	h	h	a
AX-174183447	a	h	a	h	h	h	h	h	h	a	h	a	h	h	a	a	a	a	h	a	h	h	h	h	h	h	h	h	h	h	h	a	h	a	h	a	a	h	a	h	a	a	a	a	h	h	h	h	a
AX-174198924	a	h	a	h	h	h	h	h	h	a	h	a	h	h	a	a	a	a	h	a	h	h	h	h	h	h	h	h	h	h	h	a	h	a	h	a	a	h	a	h	a	a	a	a	h	h	h	h	a
AX-115687962	a	h	a	h	h	h	h	h	h	a	h	a	h	h	a	a	a	a	h	a	h	h	h	h	h	h	h	h	h	h	h	a	h	a	h	a	a	h	a	h	a	a	a	a	h	h	h	h	a
AX-115699928	a	h	a	h	h	h	h	h	h	-	h	a	h	h	a	a	a	a	h	a	h	h	h	h	h	h	h	h	h	h	h	a	h	a	h	a	a	h	a	h	a	a	a	a	h	h	h	h	a
AX-115703140	a	h	a	h	h	h	h	h	h	a	h	a	h	h	a	a	a	a	h	a	h	h	h	h	h	h	h	h	h	h	h	a	h	a	h	a	a	h	a	h	a	a	a	a	h	h	h	h	a
AX-115704069	a	h	a	h	h	h	h	h	h	a	h	a	h	h	a	a	a	a	h	a	h	h	h	h	h	h	h	h	h	h	h	a	h	a	h	a	a	h	a	h	a	a	a	a	h	h	h	h	a
AX-115718107	a	h	a	h	h	h	h	h	h	a	h	a	h	h	a	a	a	a	h	a	h	h	h	h	h	h	h	h	h	h	h	a	h	a	h	a	a	h	a	h	a	a	a	a	h	h	h	h	a
AX-174133599	a	h	a	h	h	h	h	h	h	a	h	a	h	h	a	a	a	a	h	a	h	h	h	h	h	h	h	h	h	h	h	a	h	a	h	a	a	h	a	h	a	a	a	a	h	h	h	h	a
AX-174146591	a	h	a	h	h	h	h	h	h	a	h	a	h	h	a	a	a	a	h	a	h	h	h	h	h	h	h	h	h	h	h	a	h	a	h	a	a	h	a	h	a	a	a	a	h	h	h	h	a
AX-174152009	a	h	a	h	h	h	h	h	h	a	h	a	h	h	a	a	a	a	h	a	h	h	h	h	h	h	h	h	h	h	h	a	h	a	h	a	a	h	a	h	a	a	a	a	h	h	h	h	a
AX-174156066	a	h	a	h	h	h	h	h	h	a	h	a	h	h	a	a	a	a	h	a	h	h	h	h	h	h	h	h	h	h	h	a	h	a	h	a	a	h	a	h	a	a	a	a	h	h	h	h	a
AX-174172115	a	h	a	h	h	h	h	h	h	a	h	a	h	h	a	a	a	a	h	a	h	h	h	h	h	h	h	h	h	h	h	a	h	a	h	a	a	h	a	h	a	a	a	a	h	h	h	h	a
AX-174182292	a	h	a	h	h	h	h	h	h	a	h	a	h	h	a	a	a	a	h	a	h	h	h	h	h	h	h	h	h	h	h	a	h	a	h	a	a	h	a	h	a	a	a	a	h	h	h	h	a
AX-174187048	a	h	a	h	h	h	h	h	h	a	h	a	h	h	a	a	a	a	h	a	h	h	h	h	h	h	h	h	h	h	h	a	h	a	h	a	a	h	a	h	a	a	a	a	h	h	h	h	a
AX-115690072	a	h	a	h	h	h	h	h	h	a	h	a	h	h	a	a	a	a	h	a	h	h	h	h	h	h	h	h	h	h	h	a	h	a	h	a	a	h	a	h	a	a	a	a	h	h	h	h	a
AX-174114557	a	h	a	h	h	h	h	h	h	a	h	a	h	h	a	a	a	a	h	a	h	h	h	h	h	h	h	h	h	h	h	a	h	a	h	a	a	h	a	h	a	a	a	a	h	h	h	h	a
AX-174146408	a	h	a	h	h	h	h	h	h	a	h	a	h	h	a	a	a	a	h	a	h	h	h	h	h	h	h	h	h	h	h	a	h	a	h	a	a	h	a	h	a	a	a	a	h	h	h	h	a
AX-174153792	a	h	a	h	h	h	h	h	h	a	h	a	h	h	a	a	a	a	h	a	h	h	h	h	h	h	h	h	h	h	h	a	h	a	h	a	a	h	a	h	a	a	a	a	h	h	h	h	a
AX-174178228	a	h	a	h	h	h	h	h	h	a	h	a	h	h	a	a	a	a	h	a	h	h	h	h	h	h	h	h	h	h	h	a	h	a	h	a	a	h	a	h	a	a	a	a	h	h	h	h	a
AX-174183636	a	h	a	h	h	h	h	h	h	a	h	a	h	h	a	a	a	a	h	a	h	h	h	h	h	h	h	h	h	h	h	a	h	a	h	a	a	h	a	h	a	a	a	a	h	h	h	h	a
AX-174198089	a	h	a	h	h	h	h	h	h	a	h	a	h	h	a	a	a	a	h	a	h	h	h	h	h	h	h	h	h	h	h	a	h	a	h	a	a	h	a	h	a	a	a	a	h	h	h	h	a
AX-174203659	a	h	a	h	h	h	h	h	h	a	h	a	h	h	a	a	a	a	h	a	h	h	h	h	h	h	h	h	h	h	h	a	h	a	h	a	a	h	a	h	a	a	a	a	h	h	h	h	a
AX-115675727	a	h	a	h	h	h	h	h	h	a	h	a	h	h	a	a	a	a	h	a	h	h	h	h	h	h	h	h	h	h	h	a	h	a	h	a	a	h	a	h	a	a	a	a	h	h	h	h	a
AX-115694091	a	h	a	h	h	h	h	h	h	a	h	a	h	h	a	a	a	a	h	a	h	h	h	h	h	h	h	h	h	h	h	a	h	a	h	a	a	h	a	h	a	a	a	a	h	h	h	h	a
AX-174149087	a	h	a	h	h	h	h	h	h	a	h	a	h	h	a	a	a	a	h	a	h	h	h	h	h	h	h	h	h	h	h	a	h	a	h	a	a	h	a	h	a	a	a	a	h	h	h	h	a
AX-174206111	a	h	a	h	h	h	h	h	h	a	h	a	h	h	a	a	a	a	h	a	h	h	h	h	h	h	h	h	h	h	h	a	h	a	h	a	a	h	a	h	a	a	a	a	h	h	h	h	a
AX-115671740	a	h	a	h	h	h	h	h	h	a	h	a	h	h	a	a	a	a	h	a	h	h	h	h	h	h	h	h	h	h	h	a	h	a	h	a	a	h	a	h	a	a	a	a	h	h	h	h	a
AX-174115733	a	h	a	h	h	h	h	h	h	a	h	a	h	h	a	a	a	a	h	a	h	h	h	h	h	h	h	h	h	h	h	a	h	a	h	a	a	h	a	h	a	a	a	a	h	h	h	h	a
AX-174201921	a	h	a	h	h	h	h	h	h	a	h	a	h	h	a	a	a	a	h	a	h	h	h	h	h	h	h	h	h	h	h	a	h	a	h	a	a	h	a	h	a	a	a	a	h	h	h	h	a
AX-174115657	a	h	a	h	h	h	h	h	h	a	h	a	h	h	a	a	a	a	h	a	h	h	h	h	h	h	h	h	h	h	h	a	h	a	h	a	a	h	a	h	a	a	a	a	h	h	h	h	a
AX-174141758	a	h	a	h	h	h	h	h	h	a	h	a	h	h	a	a	a	a	h	a	h	h	h	h	h	h	h	h	h	h	h	a	h	a	h	a	a	h	a	h	a	a	a	a	h	h	h	h	a
AX-174200213	a	h	a	h	h	h	h	h	h	a	h	a	h	h	a	a	a	a	h	a	h	h	h	h	h	h	h	h	h	h	h	a	h	a	h	a	a	h	a	h	a	a	a	a	h	h	h	h	a
AX-115692037	a	h	a	h	h	h	h	h	h	a	h	a	h	h	a	a	a	a	h	a	h	h	h	h	h	h	h	h	h	h	h	a	h	a	h	a	a	h	a	h	a	a	a	a	h	h	h	h	a
AX-115707155	a	h	a	h	h	h	h	h	h	a	h	a	h	h	a	a	a	a	h	a	h	h	h	h	h	h	h	h	h	h	h	a	h	a	h	a	a	h	a	h	a	a	a	a	h	h	h	h	a
AX-174152625	a	h	a	h	h	h	h	h	h	a	h	a	h	h	a	a	a	a	h	a	h	h	h	h	h	h	h	h	h	h	h	a	h	a	h	a	a	h	a	h	a	a	a	a	h	h	h	h	a
AX-174154020	a	h	a	h	h	h	h	h	h	a	h	a	h	h	a	a	a	a	h	a	h	h	h	h	h	h	h	h	h	h	h	a	h	a	h	a	a	h	a	h	a	a	a	a	h	h	h	h	a
AX-174161651	a	h	a	h	h	h	h	h	h	a	h	a	h	h	a	a	a	a	h	a	h	h	h	h	h	h	h	h	h	h	h	a	h	a	h	a	a	h	a	h	a	a	a	a	h	h	h	h	a
AX-174187247	a	h	a	h	h	h	h	h	h	a	h	a	h	h	a	a	a	a	h	a	h	h	h	h	h	h	h	h	h	h	h	a	h	a	h	a	a	h	a	h	a	a	a	a	h	h	h	h	a
AX-174201115	a	h	a	h	h	h	h	h	h	a	h	a	h	h	a	a	a	a	h	a	h	h	h	h	h	h	h	h	h	h	h	a	h	a	h	a	a	h	a	h	a	a	a	a	h	h	h	h	a
AX-174201797	a	h	a	h	h	h	h	h	h	a	h	a	h	h	a	a	a	a	h	a	h	h	h	h	h	h	h	h	h	h	h	a	h	a	h	a	a	h	a	h	a	a	a	a	h	h	h	h	a
AX-174118492	a	h	a	h	h	h	h	h	h	a	h	a	h	h	a	a	a	a	h	a	h	h	h	h	h	h	h	h	h	h	h	a	h	a	h	a	a	h	a	h	a	a	a	a	h	h	h	h	a
AX-115678187	a	h	a	h	h	h	h	h	h	a	h	a	h	h	a	a	a	a	h	a	h	h	h	h	h	h	h	h	h	h	h	a	h	a	h	a	a	h	a	h	a	a	a	a	h	h	h	h	a
AX-174143619	a	h	a	h	h	h	h	h	h	a	h	a	h	h	a	a	a	a	h	a	h	h	h	h	h	h	h	h	h	h	h	a	h	a	h	a	a	h	a	h	a	a	a	a	h	h	h	h	a
AX-174202786	a	h	a	h	h	h	h	h	h	a	h	a	h	h	a	a	a	a	h	a	h	h	h	h	h	h	h	h	h	h	h	a	h	a	h	a	a	h	a	h	a	a	a	a	h	h	h	h	a
AX-174200502	a	h	a	h	h	h	h	h	h	a	h	a	h	h	a	a	a	a	h	a	h	h	h	h	h	h	h	h	h	h	h	a	h	a	h	a	a	h	a	h	a	a	a	a	a	h	h	h	a
AX-174208528	a	h	a	h	h	h	h	h	h	a	h	a	h	h	a	a	a	a	h	a	h	h	h	h	h	h	h	h	h	h	h	a	h	a	h	a	a	h	a	h	a	a	a	a	a	h	h	h	a
AX-174190374	a	h	a	h	h	h	h	h	h	a	h	a	h	h	a	a	a	a	h	a	h	h	h	h	h	h	h	h	h	h	h	a	h	a	h	a	a	h	a	h	a	a	a	a	a	h	h	h	a
AX-174151836	a	h	a	h	h	h	h	h	h	a	h	a	h	h	a	a	a	a	h	a	h	h	h	h	h	h	h	h	h	h	h	a	h	a	h	a	a	h	a	h	a	a	a	a	a	h	h	h	a
AX-174205529	a	h	a	h	h	h	h	h	h	a	h	a	h	h	a	a	a	a	h	a	h	h	h	h	h	h	h	h	h	h	h	a	h	a	h	a	a	h	a	h	a	a	a	a	a	h	h	h	a
AX-174154673	a	h	a	h	h	h	h	h	h	a	h	a	h	h	a	a	a	a	h	a	h	h	h	h	h	h	h	h	h	h	h	a	h	a	h	a	a	h	a	h	a	a	a	a	a	a	h	h	a
AX-174112593	a	h	a	h	h	h	h	h	h	a	h	a	h	h	a	a	a	a	h	a	h	h	h	h	h	h	h	h	h	h	h	a	h	a	h	a	a	h	a	h	a	a	a	a	a	a	h	h	a
AX-174189852	a	h	a	h	h	h	h	h	h	a	h	a	h	h	a	a	a	a	h	a	h	h	h	h	h	h	h	h	h	h	h	a	h	a	h	a	a	h	a	h	a	a	a	a	a	a	h	h	a
AX-174211835	a	h	a	h	h	h	a	h	h	a	h	a	h	h	a	a	a	a	h	a	h	h	h	h	h	h	h	h	h	h	h	a	h	a	h	a	a	h	a	h	a	a	a	a	a	a	h	h	a
AX-115709978	a	h	a	h	h	h	a	h	h	a	h	a	h	h	a	a	a	a	h	a	h	h	h	h	h	h	h	h	h	h	h	a	h	a	h	a	a	h	a	h	a	a	a	a	a	a	h	h	a
AX-174138376	a	h	a	h	h	h	h	h	h	a	h	a	h	h	a	a	a	a	h	a	h	h	h	h	h	h	h	h	h	h	h	a	h	a	h	a	a	h	a	h	a	a	a	a	a	a	h	h	a
AX-174140259	a	h	a	h	h	h	h	h	h	a	h	a	h	h	a	a	a	a	h	a	h	h	h	h	h	h	h	h	h	h	h	a	h	a	h	a	a	h	a	h	a	a	a	a	a	a	h	h	a
AX-174187598	a	h	a	h	h	h	h	h	h	a	h	a	h	h	a	a	a	a	h	a	h	h	h	h	h	h	h	h	h	h	h	a	h	a	h	a	a	h	a	h	a	a	a	a	a	a	h	h	a
AX-174202579	a	h	a	h	h	h	a	h	h	a	h	a	h	h	a	a	a	a	h	a	h	h	h	h	h	h	h	h	h	h	h	a	h	a	h	a	a	h	a	h	a	a	a	a	a	a	h	h	a
AX-174124644	a	h	a	h	h	h	a	h	h	a	h	a	h	h	a	a	a	a	h	a	h	h	h	h	a	h	h	h	h	h	h	a	h	a	h	a	a	h	a	h	a	a	a	a	a	a	h	h	a
AX-174187028	a	h	a	h	h	h	a	h	h	a	h	a	h	h	a	a	a	a	h	a	h	h	h	h	a	h	h	h	h	h	h	a	h	a	h	a	a	h	a	h	a	a	a	a	a	a	h	h	a
AX-174159659	a	h	a	h	h	a	a	h	h	a	h	a	h	h	a	a	a	a	h	a	h	h	h	h	a	h	h	h	h	h	h	a	h	a	a	a	a	h	a	h	a	a	a	a	a	a	h	h	a
AX-174210787	a	h	a	h	h	a	a	h	h	a	h	a	h	h	a	a	a	a	h	a	h	h	h	h	a	h	h	h	h	h	h	a	h	a	a	a	a	h	a	h	a	a	a	a	a	a	h	h	a
AX-174117573	a	h	a	h	h	a	a	h	h	a	a	a	h	h	a	a	a	a	h	a	h	h	h	h	a	h	h	h	h	h	h	a	a	a	a	a	a	h	a	h	a	a	a	a	a	a	h	h	a
AX-174126059	a	h	a	h	h	a	a	h	h	a	a	a	h	h	a	a	a	a	h	a	h	h	h	h	a	h	h	h	h	h	h	a	a	a	a	a	a	h	a	h	a	a	a	a	a	a	h	h	a
AX-174138287	a	h	a	h	h	a	a	h	h	a	a	a	h	h	a	a	a	a	h	a	h	h	h	h	a	h	h	h	h	h	h	a	a	a	a	a	a	h	a	h	a	a	a	a	a	a	h	h	a
AX-174158495	a	h	a	h	h	a	a	h	h	a	a	a	h	h	a	a	a	a	h	a	h	h	h	h	a	h	h	h	h	h	h	a	a	a	a	a	a	h	a	h	a	a	a	a	a	a	h	h	a
AX-174123427	a	h	a	h	h	a	a	h	h	a	a	a	h	h	a	a	a	a	h	a	h	h	h	a	a	h	h	h	h	h	h	h	a	a	a	a	a	a	a	h	a	a	a	a	a	a	h	h	a
AX-174200801	a	h	a	h	h	a	a	h	h	a	a	a	h	h	a	a	a	a	h	a	h	h	h	a	a	h	h	h	h	h	h	h	a	a	a	a	a	a	a	h	a	a	a	a	a	a	h	h	a
AX-115708791	a	h	a	h	h	a	a	h	h	a	a	a	h	h	a	a	a	a	h	a	a	h	h	a	a	h	a	h	h	h	a	h	a	a	a	a	a	a	a	h	a	a	h	a	a	a	h	h	a
AX-153649963	a	h	a	h	h	a	a	h	h	a	a	a	h	h	a	a	a	a	h	a	a	h	h	a	a	h	a	h	h	h	a	h	a	a	a	a	a	a	a	h	a	a	h	a	a	a	h	h	a
AX-174131617	a	h	a	h	h	a	a	h	h	a	a	a	h	h	a	a	a	a	h	a	a	h	h	a	a	h	a	h	h	h	a	h	a	a	a	a	a	a	a	h	a	a	h	a	a	a	a	h	a
AX-174185021	a	h	a	h	h	a	a	h	h	a	a	a	h	h	a	a	a	a	h	a	a	h	h	a	a	h	a	h	h	h	a	h	a	a	a	a	a	a	a	h	a	a	h	a	a	a	a	h	a
AX-174125207	a	h	a	h	h	a	a	h	h	a	a	a	h	h	a	a	a	a	h	a	a	h	h	a	a	h	a	h	h	h	a	h	a	a	a	a	a	a	a	a	a	a	h	a	a	a	a	h	a
AX-174178762	a	h	a	h	h	a	a	h	h	a	a	a	h	h	a	a	a	a	h	a	a	a	h	a	a	h	a	h	h	h	a	h	a	a	a	a	a	a	a	a	a	a	h	a	a	a	a	h	a
AX-174183208	a	h	a	h	h	a	a	h	h	a	a	a	h	h	a	a	a	a	h	a	a	a	h	a	a	h	a	h	h	h	a	h	a	a	a	a	a	a	a	a	a	a	h	a	a	a	a	h	a
AX-153639324	a	h	a	h	h	a	a	h	h	a	a	a	h	h	a	a	a	a	h	a	a	a	h	a	a	h	a	h	h	h	a	h	a	a	a	a	a	a	a	a	a	a	h	a	a	a	a	h	a
AX-174138610	a	h	a	h	h	a	a	h	h	a	a	a	h	h	a	a	a	a	h	a	a	a	h	a	a	h	a	h	h	h	a	h	a	a	a	a	a	a	a	a	a	a	h	a	a	a	a	h	a
AX-115714144	a	h	a	h	h	a	a	h	h	a	a	a	h	h	a	a	a	a	h	a	a	a	h	a	a	h	a	h	h	h	a	h	a	a	a	a	a	a	a	a	a	a	h	a	a	a	a	h	a
AX-115688007	a	h	a	h	h	a	a	h	h	a	a	a	h	a	a	a	a	a	h	a	a	a	h	a	a	h	a	h	h	h	a	h	a	a	a	a	a	a	a	a	a	a	h	a	a	a	a	h	a
AX-174175704	a	h	a	h	h	a	a	h	h	a	a	a	h	a	a	a	a	a	h	a	a	a	h	a	a	h	a	h	h	h	a	h	a	a	a	a	a	a	a	a	a	a	h	a	a	a	a	h	a
AX-115716114	a	h	a	h	h	a	a	h	h	a	a	a	h	a	a	h	a	a	h	a	a	a	h	a	a	h	a	h	h	h	a	h	a	a	a	a	a	a	a	a	a	a	h	a	a	a	a	h	-
AX-174188113	a	h	a	h	h	a	a	h	h	a	a	a	h	a	a	h	a	a	h	a	a	a	h	a	a	h	a	h	h	h	a	h	a	a	a	a	a	a	a	a	a	a	h	a	a	a	a	h	a
AX-174160878	a	h	a	h	h	a	a	h	h	a	a	a	h	a	a	h	a	a	h	a	a	a	h	a	a	h	a	h	h	h	a	h	a	a	a	a	a	a	a	a	a	a	h	a	a	a	a	h	a
AX-174211860	a	h	a	h	h	a	a	h	h	a	a	a	h	a	a	h	a	a	h	a	a	a	h	a	a	h	a	h	h	h	a	h	a	a	a	a	a	a	a	a	a	a	h	a	a	a	a	h	a
AX-115686814	a	h	a	h	h	a	a	h	h	a	a	a	h	a	a	h	a	a	h	a	a	a	h	a	a	h	a	h	h	h	a	h	a	a	a	a	a	a	a	a	a	a	h	a	a	a	a	h	a
AX-174149887	a	h	a	h	h	a	a	h	h	a	a	a	h	a	a	h	a	a	h	a	a	a	h	a	a	h	a	h	h	h	a	h	a	a	a	a	a	a	a	a	a	a	h	a	a	a	a	h	a
AX-174178697	a	h	a	h	h	a	a	h	h	a	a	a	h	a	a	h	a	a	h	a	a	a	h	a	a	h	a	h	h	h	a	h	a	a	a	a	a	a	a	a	a	a	h	a	a	a	a	h	a
AX-174113058	a	h	a	h	h	a	a	h	h	a	a	a	h	a	a	h	a	a	h	a	a	a	h	a	a	h	a	h	h	h	a	h	a	a	a	a	a	a	a	a	a	a	h	a	a	a	a	h	a
AX-174200131	a	h	a	h	h	a	a	h	h	a	a	a	h	a	a	h	a	a	h	a	a	a	h	a	a	h	a	h	h	h	a	h	a	a	a	a	a	a	a	a	a	a	h	a	a	a	a	h	a
AX-174199124	a	h	a	h	h	a	a	h	h	a	a	a	h	a	a	h	a	a	h	a	a	a	h	a	a	h	a	h	h	h	a	h	a	a	a	a	a	a	a	a	a	a	h	a	a	a	a	h	a
AX-174115838	a	h	a	h	h	a	a	h	h	a	a	a	h	a	a	h	a	a	h	a	a	a	h	a	a	h	a	h	h	h	a	h	a	a	a	a	a	a	a	a	a	a	h	a	a	a	a	h	a
AX-174205591	a	h	a	h	h	a	a	h	h	a	a	a	h	a	a	h	a	a	h	a	a	a	h	a	a	h	a	h	h	h	a	h	a	a	a	a	a	a	a	a	a	a	h	a	a	a	a	h	a
AX-174199643	a	h	a	h	h	a	a	h	h	a	a	a	h	a	a	h	a	a	h	a	a	a	h	a	a	h	a	h	h	h	a	h	a	a	a	a	a	a	a	a	a	a	h	a	a	a	a	h	a
AX-174140311	a	h	a	h	h	a	a	h	h	a	a	a	h	a	a	h	a	a	h	a	a	a	h	a	a	h	a	h	h	h	a	h	a	a	a	a	a	a	a	a	a	a	h	a	a	a	a	h	a
AX-115676996	a	h	a	h	h	a	a	h	h	a	a	a	h	a	a	h	a	a	h	a	a	a	h	a	a	h	a	h	h	h	a	h	a	a	a	a	a	a	a	a	a	a	h	a	a	a	a	h	a
AX-174132242	a	h	a	h	h	a	a	h	h	a	a	a	h	a	a	h	a	a	h	a	a	a	h	a	a	h	a	h	h	h	a	h	a	a	a	a	a	a	a	a	a	a	h	a	a	a	a	h	a
AX-174157045	a	h	a	h	h	a	a	h	h	a	a	a	h	a	a	h	a	a	h	a	a	a	h	a	a	h	a	h	h	h	a	h	a	a	a	a	a	a	a	a	a	a	h	a	a	a	a	h	a
AX-174180839	a	h	a	h	h	a	a	h	h	a	a	a	h	a	a	h	a	a	h	a	a	a	h	a	a	h	a	h	h	h	a	h	a	a	a	a	a	a	a	a	a	a	h	a	a	a	a	h	a
AX-115704377	a	h	a	h	h	a	a	h	h	a	a	a	h	a	a	h	a	a	h	a	a	a	h	a	a	h	a	h	h	h	a	h	a	a	a	a	a	a	a	a	a	a	h	a	a	a	a	h	a
AX-174186767	a	h	a	h	h	a	a	h	h	a	a	a	h	a	a	h	a	a	h	a	a	a	h	a	a	h	a	h	h	h	a	h	a	a	a	a	a	a	a	a	a	a	h	a	a	a	a	h	a
AX-174207836	a	h	a	h	h	a	a	h	h	a	a	a	h	a	a	h	a	a	h	a	a	a	h	a	a	h	a	h	h	h	a	h	a	a	a	a	a	a	a	a	a	a	h	a	a	a	a	h	a
AX-174212402	a	h	a	h	h	a	a	h	h	a	a	a	h	a	a	h	a	a	h	a	a	a	h	a	a	h	a	h	h	h	a	h	a	a	a	a	a	a	a	a	a	a	h	a	a	a	a	h	a
AX-115692835	a	h	a	h	h	a	a	h	h	a	a	a	h	a	a	h	a	a	h	a	a	a	h	a	a	h	a	h	h	h	a	h	a	a	a	a	a	a	a	a	a	a	h	a	a	a	a	h	a
AX-174181018	a	h	a	h	h	a	a	a	h	a	a	a	h	a	a	h	a	a	h	a	a	a	h	a	a	h	a	h	h	h	a	h	a	a	a	a	a	a	a	a	a	-	h	a	a	a	a	h	a
AX-174187324	a	h	a	h	h	a	a	a	h	a	a	a	h	a	a	h	a	a	h	a	a	a	h	a	a	h	a	h	h	h	a	h	a	a	a	a	a	a	a	a	a	a	h	a	a	a	a	h	a
AX-174147316	a	h	a	h	h	a	a	a	h	a	a	a	h	a	a	h	a	a	h	a	a	a	h	a	a	h	a	h	h	h	a	h	a	a	a	a	a	a	a	a	a	a	h	a	a	a	a	h	a
AX-153644126	a	h	a	h	h	a	a	a	h	a	a	a	h	a	a	h	a	a	h	a	a	a	h	a	a	h	a	h	h	h	a	h	a	a	a	a	a	a	a	a	a	a	h	a	a	a	a	h	a
AX-153654676	a	h	a	h	h	a	a	a	h	a	a	a	h	a	a	h	a	a	h	a	a	a	h	a	a	h	a	h	h	h	a	h	a	a	a	a	a	a	a	a	a	a	h	a	a	a	a	h	a
AX-153654678	a	h	a	h	h	a	a	a	h	a	a	a	h	a	a	h	a	a	h	a	a	a	h	a	a	h	a	h	h	h	a	h	a	a	a	a	a	a	a	a	a	a	h	a	a	a	a	h	a
AX-174150107	a	h	a	h	h	a	a	a	h	a	a	a	h	a	a	h	a	a	h	a	a	a	h	a	a	h	a	h	h	h	a	h	a	a	a	a	a	a	a	a	a	a	h	a	a	a	a	h	a
AX-174167216	a	h	a	h	h	a	a	a	h	a	a	a	h	a	a	h	a	a	h	a	a	a	h	a	a	h	a	h	h	h	a	h	a	a	a	a	a	a	a	a	a	a	h	a	a	a	a	h	a
AX-174126835	a	h	a	h	h	a	a	a	h	a	a	a	h	a	a	h	a	a	h	a	a	a	h	a	a	h	a	h	h	h	a	h	a	a	a	a	a	a	a	a	a	a	h	a	a	a	a	h	a
AX-175074254	a	h	a	h	h	a	a	a	-	a	a	a	h	a	a	h	a	a	h	a	a	a	h	a	a	h	a	h	h	h	a	h	a	a	a	a	a	a	a	a	a	a	h	a	a	a	a	h	a
AX-174164576	a	h	a	h	h	a	a	a	h	a	a	a	h	a	a	h	a	a	h	a	a	a	h	a	a	h	a	h	h	h	a	h	a	a	a	a	a	a	a	a	a	a	h	a	a	a	a	h	a
AX-174121309	a	h	a	h	h	a	a	a	h	a	a	a	h	a	a	h	a	a	h	a	a	a	h	a	a	h	a	h	h	h	a	h	a	a	a	a	a	a	a	a	a	a	h	a	a	a	a	h	a
AX-174139419	a	h	a	h	h	a	a	a	h	a	a	a	h	a	a	h	a	a	h	a	a	a	h	a	a	h	a	h	h	h	a	h	a	a	a	a	a	a	a	a	a	a	h	a	a	a	a	h	a
AX-174173505	a	h	a	h	h	a	a	a	h	a	a	a	h	a	a	h	a	a	h	a	a	a	h	a	a	h	a	h	h	h	a	h	a	a	a	a	a	a	a	a	a	a	h	a	a	a	a	h	a
AX-174120553	a	h	a	h	h	a	a	a	h	a	a	a	h	a	a	h	a	a	h	a	a	a	h	a	a	h	a	h	h	h	a	h	a	a	a	a	a	a	h	a	a	a	h	a	a	h	a	h	a
AX-174185946	a	h	a	h	h	a	a	a	h	a	a	a	h	a	a	h	a	a	h	a	a	a	h	a	a	h	a	h	h	h	a	h	a	a	a	a	a	a	h	a	a	a	h	a	a	h	a	h	a
AX-174129851	a	h	a	h	h	a	a	a	h	a	a	a	h	a	a	h	a	a	h	a	a	a	h	a	a	h	a	h	h	h	a	h	a	a	a	a	a	a	h	a	a	a	h	a	a	h	a	h	a
AX-174120215	a	h	a	h	h	a	a	a	h	a	a	a	h	a	a	h	a	a	h	a	a	a	h	a	a	h	a	h	h	h	a	h	a	a	a	a	a	a	h	a	a	a	h	a	a	h	a	h	a
AX-174139616	a	h	a	h	h	a	a	a	h	a	a	a	h	a	a	h	a	a	h	a	a	a	h	a	a	h	a	h	h	h	a	h	a	a	a	a	a	a	h	a	-	a	h	a	a	h	a	h	h
AX-115686470	a	h	a	h	h	a	a	a	h	a	a	a	h	a	a	h	a	a	h	a	a	a	h	a	a	h	a	h	h	h	a	h	a	a	a	a	a	a	h	a	a	a	h	a	a	h	a	h	a
AX-174120616	a	h	a	h	h	a	a	a	h	a	a	a	h	a	a	h	a	h	h	a	a	a	h	a	a	h	a	h	h	h	a	h	a	a	a	a	a	a	h	a	a	a	h	a	a	h	a	h	h
AX-174171607	a	h	a	h	h	a	a	a	h	a	a	a	h	a	a	h	a	h	h	a	a	a	h	a	a	h	a	h	h	h	a	h	a	a	a	a	a	a	h	a	a	a	h	a	a	h	a	h	h
AX-174177905	a	h	a	h	h	a	a	a	h	a	a	a	h	a	a	h	a	h	h	a	a	a	h	a	a	h	a	h	h	h	a	h	a	a	a	a	a	a	h	a	a	a	h	a	a	h	a	h	h
AX-115704903	a	h	a	h	h	a	a	a	h	a	a	a	h	a	a	h	a	h	h	a	a	a	h	a	a	h	a	h	h	h	a	h	a	a	a	a	a	a	h	a	a	a	h	a	a	h	a	h	h
AX-174115626	h	a	h	h	h	a	a	h	h	a	h	h	a	a	h	a	h	h	h	h	h	a	a	a	h	h	h	h	h	h	a	h	a	a	a	a	h	a	h	a	a	a	a	h	h	h	a	a	a
AX-174184397	h	a	h	h	h	a	a	h	h	a	h	h	a	a	h	a	h	h	h	h	h	a	a	a	h	h	h	h	h	h	a	h	a	a	a	a	h	a	h	a	a	a	a	h	h	h	a	a	a
AX-174196794	h	a	h	h	h	a	a	h	h	a	h	h	a	a	h	a	h	h	h	h	h	a	a	a	h	h	h	h	h	h	a	h	a	a	a	a	h	a	h	a	a	a	a	h	h	h	a	a	a
AX-174186358	h	a	h	h	h	a	a	h	h	a	h	h	a	a	h	a	h	h	h	h	h	a	a	a	h	h	h	h	h	h	a	h	a	a	a	a	h	a	h	a	a	a	a	h	h	h	a	a	a
AX-174172255	h	a	h	h	h	a	a	h	h	a	h	h	a	a	h	a	h	h	h	-	h	a	a	a	h	h	h	h	h	h	a	h	a	a	a	a	h	a	h	a	a	a	a	h	h	h	a	a	a
AX-174175351	h	a	h	h	h	a	a	h	h	a	h	h	a	a	h	a	h	h	h	h	h	h	a	a	h	h	h	h	h	h	a	h	a	a	a	a	h	a	h	a	a	a	a	h	h	h	a	a	a
AX-174214219	h	a	h	h	h	a	a	h	h	a	h	h	a	a	h	a	h	h	h	h	h	h	a	a	h	h	h	h	h	h	a	h	a	a	a	a	h	a	h	a	a	a	a	h	h	h	a	a	a
AX-115712890	h	a	h	h	h	a	a	h	h	a	h	h	a	a	h	a	h	h	h	h	h	h	a	a	h	h	h	h	h	h	a	h	a	a	a	a	h	a	h	a	a	a	a	h	h	h	a	a	a
AX-174144736	h	a	h	h	h	a	a	h	h	a	h	h	a	a	h	a	h	h	h	h	h	h	a	a	h	h	h	h	h	h	a	h	a	a	a	a	h	a	h	a	a	a	a	h	h	h	a	a	a
AX-174169143	h	a	h	h	h	a	a	h	h	a	h	h	a	a	h	a	h	h	h	h	h	h	a	a	h	h	h	h	h	h	a	h	a	a	a	a	h	a	h	a	a	a	a	h	h	h	a	a	a
AX-174146093	h	a	h	h	h	a	a	h	h	a	h	h	a	a	h	a	h	h	h	h	h	h	a	a	h	h	h	h	h	h	a	h	a	a	a	a	h	a	h	a	a	a	a	a	h	h	a	a	a
AX-174185241	h	a	h	h	h	a	a	h	h	a	h	h	a	a	h	a	h	h	h	h	h	h	a	a	h	h	h	h	h	h	a	h	a	a	a	a	h	a	h	a	a	a	a	a	h	h	a	a	a
AX-174172515	h	a	h	h	h	a	a	h	h	a	h	h	a	a	h	a	h	h	h	h	h	h	a	a	h	h	h	h	h	h	a	h	a	a	a	a	h	a	h	a	a	a	a	a	h	h	a	a	a
AX-174210986	h	a	h	h	h	a	a	h	h	a	h	h	a	a	h	a	h	h	h	h	h	h	a	a	h	h	h	h	h	h	a	h	a	a	a	a	h	a	h	a	a	a	a	a	h	h	a	a	a
AX-174184442	h	a	h	h	h	a	a	h	h	a	h	h	a	h	h	a	h	h	h	h	h	h	a	a	h	h	h	h	h	h	a	h	a	a	a	a	h	a	h	a	a	a	a	a	h	h	a	a	a
AX-174181147	h	h	h	h	h	a	a	h	h	a	h	h	a	h	h	a	h	h	h	h	h	h	a	a	h	h	h	h	h	h	a	h	a	a	a	a	h	a	h	a	a	a	a	a	h	h	a	a	a
AX-174191633	h	h	h	h	h	a	a	h	h	a	h	h	a	h	h	a	h	h	h	h	h	h	a	a	h	h	h	h	h	h	a	h	a	a	a	a	h	a	h	a	a	a	a	a	h	h	a	a	a
AX-174159069	h	h	h	h	h	a	a	h	h	a	h	h	a	h	h	a	h	h	h	h	h	h	a	a	h	h	h	h	h	h	a	h	a	a	a	a	h	a	h	a	a	a	a	a	h	h	a	a	a
AX-115664746	h	h	h	h	h	a	a	h	h	a	h	h	a	h	h	a	h	a	h	h	h	h	a	h	h	h	h	h	h	h	a	h	a	a	a	a	h	a	h	a	a	a	h	a	h	h	a	a	a
AX-174180592	h	h	h	h	h	a	a	h	h	a	h	h	a	h	h	a	h	a	h	h	h	h	a	h	h	h	a	h	h	h	a	h	a	h	a	a	h	a	h	a	a	a	h	a	h	h	a	a	a
AX-174213279	h	h	h	h	h	a	a	h	h	a	h	h	a	h	h	a	h	a	h	h	h	h	a	h	h	h	a	h	h	h	a	h	a	h	a	h	h	a	h	a	a	a	h	a	h	h	a	a	a
AX-174186415	h	h	h	h	h	a	a	h	h	a	h	h	a	h	h	a	h	a	h	h	h	h	a	h	h	h	a	h	h	h	a	h	a	h	a	a	h	a	h	a	a	a	h	a	h	h	a	a	a
AX-174194503	h	h	h	h	h	a	a	h	h	a	h	h	a	h	h	a	h	a	h	h	h	h	a	h	h	h	a	h	h	h	a	h	a	h	a	a	h	a	h	a	a	a	h	a	h	h	a	a	a
AX-174205872	h	h	h	h	h	a	a	h	h	a	h	h	a	h	h	a	h	a	h	h	h	h	a	h	h	h	a	h	h	h	a	h	a	h	a	h	h	a	h	a	a	a	h	a	h	h	a	a	a
AX-174206637	h	h	h	h	h	a	a	h	h	a	h	h	a	h	h	a	h	a	h	h	h	h	a	h	h	h	a	h	h	h	a	h	a	h	a	h	h	a	h	a	a	a	h	a	h	h	a	a	a
AX-174130235	h	h	h	h	h	a	a	h	h	a	h	h	a	h	h	a	h	a	h	h	h	h	a	h	h	h	a	h	h	h	a	h	a	h	a	h	h	a	h	a	a	a	h	a	h	h	a	a	a
AX-174125898	h	h	h	h	h	a	a	h	h	a	h	h	a	h	h	a	h	a	h	h	h	h	a	h	h	h	a	h	h	h	a	h	a	h	a	h	h	a	h	a	a	a	h	a	h	h	a	a	a
AX-174162090	h	h	h	h	h	a	a	h	h	a	h	h	a	h	h	h	h	a	h	h	h	h	a	h	h	h	a	h	h	h	a	h	a	h	a	h	h	a	h	a	a	a	h	a	h	h	a	a	a
AX-174171596	h	h	h	h	h	a	a	h	h	a	h	h	a	h	h	h	h	a	h	h	h	h	a	h	h	h	a	h	h	h	a	h	a	h	a	h	h	a	h	a	a	a	h	a	h	h	a	a	a
AX-115702010	h	h	h	h	h	a	a	h	h	a	h	h	a	h	h	h	h	a	h	-	h	h	h	h	h	h	a	h	h	h	a	h	a	h	a	h	h	a	h	a	a	a	h	a	h	h	a	a	a
AX-174152482	h	h	h	h	h	a	a	h	h	a	h	h	a	h	h	h	h	a	h	h	h	h	h	h	h	h	a	h	h	h	a	h	a	h	a	h	h	a	h	a	a	a	h	a	h	h	a	a	a
AX-174138239	h	h	h	h	h	a	a	h	h	a	h	h	a	h	h	h	h	a	h	h	h	h	h	h	h	h	a	h	h	h	a	h	a	h	a	h	h	a	h	a	a	a	h	a	h	h	a	a	a
AX-174204641	h	h	h	h	h	a	a	h	h	a	h	h	a	h	h	h	h	a	h	h	h	h	h	h	h	h	a	h	h	h	a	h	a	h	a	h	h	a	h	a	a	a	h	a	h	h	a	a	a
AX-174187314	h	h	h	h	h	a	a	h	h	a	h	h	a	h	h	h	h	a	h	h	h	h	h	h	h	h	a	h	h	h	a	h	a	h	a	h	h	a	h	a	a	a	h	a	h	h	a	a	a
AX-115714824	h	h	h	h	h	a	a	h	h	a	h	h	a	h	h	h	h	a	h	h	h	h	h	h	h	h	a	h	h	h	a	h	a	h	a	h	h	a	h	a	a	a	h	a	h	h	a	a	a
AX-115731123	h	h	h	h	h	a	a	h	h	a	h	h	a	h	h	h	h	a	h	h	h	h	h	h	h	h	a	h	h	h	a	h	a	h	a	h	h	a	h	a	a	a	h	a	h	h	a	a	a
AX-174143948	h	h	h	h	h	a	a	h	h	a	h	h	a	h	h	h	h	a	h	h	h	h	h	h	h	h	a	h	h	h	a	h	a	h	a	h	h	a	h	a	a	a	h	a	h	h	a	a	a
AX-174183001	h	h	h	h	h	a	a	h	h	a	h	h	a	h	h	h	h	a	h	h	h	h	h	h	h	h	a	h	h	h	a	h	a	h	a	h	h	a	h	a	a	a	h	a	h	h	a	a	a
AX-174191710	h	h	h	h	h	a	a	h	h	a	h	h	a	h	h	h	h	a	h	h	h	h	h	h	h	h	a	h	h	h	a	h	a	h	a	h	h	a	h	a	a	a	h	a	h	h	a	a	a
AX-174120361	h	h	h	h	h	a	a	h	h	a	h	h	a	h	h	h	h	a	h	h	h	h	h	h	h	h	a	a	h	h	a	h	a	h	a	h	h	a	h	a	a	a	h	a	h	h	a	a	a
AX-174131584	h	h	h	h	h	a	a	h	h	a	h	h	a	h	h	h	h	a	h	h	h	h	h	h	h	h	a	a	h	h	a	h	a	h	a	h	h	a	h	a	a	a	h	a	h	h	a	a	a
AX-174184053	h	h	h	h	h	a	a	h	h	a	h	h	a	h	h	h	h	a	h	h	h	h	h	h	h	h	a	a	h	h	a	h	a	h	a	h	h	a	h	a	a	a	h	a	h	h	a	a	a
AX-174186506	h	h	h	h	h	a	a	h	h	a	h	h	a	h	h	h	h	a	h	h	h	h	h	h	h	h	a	a	h	h	a	h	a	h	a	h	h	a	h	a	a	a	h	a	h	h	a	a	a
AX-174188633	h	h	h	h	h	a	a	h	h	a	h	h	a	h	h	h	h	a	h	h	h	h	h	h	h	h	a	a	h	h	a	h	a	h	a	h	h	a	h	a	a	a	h	a	h	h	a	a	a
AX-174182356	h	h	h	h	h	a	a	h	h	a	h	h	a	h	h	h	h	a	h	h	h	h	h	h	h	h	a	a	h	h	a	h	a	h	a	h	h	a	h	a	h	a	h	a	h	h	a	a	a
AX-174211093	h	h	h	h	h	a	a	h	h	a	h	h	a	h	h	h	h	a	h	h	h	h	h	h	h	h	a	a	h	h	a	h	a	h	a	h	h	a	h	a	h	a	h	a	h	h	a	a	a
AX-174200648	h	h	h	h	h	a	a	h	h	a	h	h	a	h	h	h	h	a	h	h	h	h	h	h	h	h	a	a	h	h	a	h	a	h	a	h	h	a	h	a	h	a	h	a	h	h	a	a	a
AX-174146345	h	h	h	h	h	a	a	h	h	a	h	h	a	h	h	h	h	h	h	h	h	h	h	h	h	h	a	a	h	h	h	h	a	h	a	h	h	a	h	a	h	a	h	a	h	h	a	h	a
AX-174124247	h	h	h	h	h	a	a	h	h	a	h	h	a	h	h	h	h	h	h	h	h	h	h	h	h	h	a	a	h	h	h	h	a	h	a	h	h	a	h	a	h	a	h	a	h	h	a	h	a
AX-174133951	h	h	h	h	h	a	a	h	h	a	h	h	a	h	h	h	h	h	h	h	h	h	h	h	h	h	a	a	h	h	h	h	a	h	a	h	h	a	h	a	h	a	h	a	h	h	a	h	a
AX-115703968	h	h	h	h	h	a	a	h	h	a	h	h	a	h	h	h	h	h	h	h	h	h	h	h	h	h	a	a	h	h	h	h	a	h	a	h	h	a	h	a	h	a	h	a	h	h	a	h	a
AX-174158533	h	h	h	h	h	a	a	h	h	a	h	h	a	h	h	h	h	h	h	h	h	h	h	h	h	h	a	a	h	h	h	h	a	h	a	h	h	a	h	a	h	a	h	a	h	h	a	h	a
AX-174173157	h	h	h	h	h	a	a	h	h	a	h	h	a	h	h	h	h	h	h	h	h	h	h	h	h	h	a	a	h	h	h	h	a	h	a	h	h	a	h	a	h	a	h	a	h	h	a	h	a
AX-115677500	h	h	h	h	h	a	a	h	h	a	h	h	a	h	h	h	h	h	h	h	h	h	h	h	h	h	a	a	h	h	h	h	a	h	a	h	h	a	a	a	h	a	h	a	h	h	a	h	a
AX-115678351	h	h	h	h	h	a	a	h	h	a	h	h	a	h	h	h	h	h	h	h	h	h	h	h	h	h	a	a	h	h	h	h	a	h	a	h	h	a	a	a	h	a	h	a	h	h	a	h	h
AX-174182290	h	h	h	h	h	a	a	h	h	a	h	h	a	h	h	h	h	h	h	h	h	h	h	h	h	h	a	a	h	h	h	h	a	h	a	h	h	a	a	a	h	a	h	a	h	h	a	h	h
AX-174185491	h	h	h	h	h	a	h	h	h	a	h	h	a	h	h	h	h	h	h	h	h	h	h	h	h	h	a	a	h	h	h	h	a	h	a	h	h	a	a	a	h	a	h	a	h	a	a	h	h
AX-174185554	h	h	h	h	h	a	h	h	h	a	h	h	a	h	h	h	h	h	h	h	h	h	h	h	h	h	a	a	h	h	h	h	a	h	a	h	h	a	a	a	h	a	h	a	h	a	a	h	h
AX-174183586	h	h	h	h	h	a	h	h	h	a	h	h	a	h	h	h	h	h	h	h	a	h	h	h	h	h	a	a	h	h	h	h	a	h	a	h	h	a	a	a	h	a	h	a	h	a	a	h	h
AX-174140291	h	h	h	h	h	a	h	h	h	a	h	h	a	h	h	h	h	h	a	h	a	h	h	h	h	h	a	a	h	h	h	h	a	h	a	h	h	a	a	a	h	a	h	a	h	a	a	h	h
AX-153647895	h	h	h	h	h	a	h	h	h	a	h	h	a	h	h	h	h	h	a	h	a	h	h	h	h	h	a	a	h	h	h	h	a	h	a	h	h	a	a	a	h	a	h	a	h	a	a	h	h
AX-174199602	h	h	h	h	h	a	h	h	h	a	h	h	a	h	h	h	h	h	a	h	a	h	h	h	h	h	a	a	h	h	h	h	a	h	a	h	h	a	a	a	h	a	h	a	h	a	a	h	h
AX-115732091	h	h	h	h	h	a	h	h	h	a	h	h	a	h	h	h	h	h	a	h	a	h	h	h	h	h	a	a	h	h	h	h	a	h	a	h	h	a	a	a	h	a	h	a	h	a	a	h	h
AX-174159695	h	h	h	h	h	a	h	h	h	a	h	h	a	h	h	h	h	h	a	h	a	h	h	h	h	h	a	a	h	h	h	h	a	h	a	h	h	a	a	a	h	a	h	a	h	a	a	h	h
AX-174166695	h	h	h	h	h	a	h	h	h	a	h	h	a	h	h	h	h	h	a	h	a	h	h	h	h	h	a	a	h	h	h	h	a	h	a	h	h	a	a	a	h	a	h	a	h	a	a	h	h
AX-174184422	h	h	h	h	h	a	h	h	h	a	h	h	a	h	h	h	h	h	a	h	a	h	h	h	h	h	a	a	h	h	h	h	a	h	a	h	h	a	a	a	h	a	h	a	h	a	a	h	h
AX-174210465	h	h	h	h	h	a	h	h	h	a	h	h	a	h	h	h	h	h	a	h	a	h	h	h	h	h	a	a	h	h	h	h	a	h	a	h	h	a	a	a	h	a	h	a	h	a	a	h	h
AX-174143003	h	h	h	h	h	a	h	h	h	a	h	h	a	h	h	h	h	h	a	h	a	h	h	h	h	h	a	a	h	h	h	h	a	h	a	h	h	a	a	a	h	a	h	a	h	a	a	h	h
AX-115727605	h	h	h	h	h	a	h	h	h	a	h	h	a	h	h	h	h	h	a	h	a	h	h	h	h	h	a	a	h	h	h	h	a	h	a	h	h	a	a	a	h	a	h	a	h	a	a	h	h
AX-174199734	h	h	h	h	h	a	h	h	h	a	h	h	a	h	h	h	h	h	a	h	a	h	h	h	h	h	a	a	h	h	h	h	a	h	a	h	h	a	a	a	h	a	h	a	h	a	a	h	h
AX-174175219	h	h	h	h	h	a	h	h	h	a	h	h	a	h	h	h	h	h	a	h	a	h	h	h	h	h	a	a	h	h	h	h	a	h	a	h	h	a	a	a	h	a	h	a	h	a	a	h	h
AX-174172939	h	h	h	h	h	a	h	h	h	a	h	h	a	h	h	h	h	h	a	h	a	h	h	h	h	h	a	a	h	h	h	h	a	h	a	h	h	a	a	a	h	a	h	a	h	a	a	h	h
AX-174184708	h	h	h	h	h	a	h	h	h	a	h	h	a	h	h	h	h	h	a	h	a	h	h	h	h	h	a	a	h	h	h	h	a	h	a	h	h	a	a	a	h	a	h	a	h	a	a	h	h
AX-174164671	h	h	h	h	h	a	h	h	h	a	h	h	a	h	h	h	h	h	a	h	a	h	h	h	h	h	a	a	h	h	h	h	a	h	a	h	h	a	a	a	h	a	h	a	h	a	h	h	h
AX-174189660	h	h	h	h	h	a	h	h	h	a	h	a	a	h	h	h	h	h	a	h	a	h	h	h	h	h	h	a	h	h	h	h	a	h	a	h	h	a	a	a	h	a	h	a	h	a	a	h	h
AX-174140095	h	h	h	h	h	a	h	h	h	a	h	a	a	h	h	h	h	h	a	h	a	h	h	h	h	h	h	a	h	h	h	h	a	h	a	h	h	a	a	a	h	a	h	a	h	a	a	h	h
AX-174153293	h	h	h	h	h	a	h	h	h	a	h	a	a	h	h	h	h	h	a	h	a	h	h	h	h	h	h	a	h	h	h	h	a	h	a	h	h	a	a	a	h	a	h	a	h	a	a	h	h
AX-174170540	h	h	h	h	h	a	h	h	h	a	h	a	a	h	h	h	h	h	a	h	a	h	h	h	h	h	h	a	h	h	h	h	a	h	a	h	h	a	a	a	h	a	h	a	h	a	a	h	h
AX-174150438	h	h	h	h	h	a	h	h	h	a	h	a	a	h	h	h	h	h	a	h	a	h	h	h	h	h	h	a	h	h	h	h	a	h	a	h	h	a	a	a	h	a	h	a	a	a	a	h	h
AX-174141075	h	h	h	h	h	a	h	h	h	a	h	a	a	h	h	h	h	h	a	h	a	h	h	h	h	h	h	a	h	h	h	h	a	h	a	h	h	a	a	a	h	h	h	a	a	a	a	h	h
AX-115702177	h	h	h	h	h	a	h	h	h	a	h	a	a	h	h	h	h	h	a	h	a	h	h	h	h	h	h	a	h	h	h	h	a	h	a	h	h	a	a	a	h	h	h	a	a	a	a	h	h
AX-115717616	h	h	h	h	h	a	h	h	h	a	h	a	a	h	h	a	h	h	a	h	a	h	h	h	h	h	h	a	h	h	h	h	a	h	a	h	h	a	a	a	h	h	h	a	a	a	a	h	h
AX-174128495	h	h	h	h	h	a	h	h	h	a	h	a	a	h	h	a	h	h	a	h	a	h	h	h	h	h	h	a	h	h	h	h	a	h	a	h	h	a	a	a	h	h	h	a	a	a	a	h	h
AX-174131655	h	h	h	h	h	a	h	h	h	a	h	a	a	h	h	a	h	h	a	h	a	h	h	h	h	h	h	a	h	h	h	h	a	h	a	h	h	a	a	a	h	h	h	a	a	a	a	h	h
AX-174215128	h	h	h	h	h	a	h	h	h	a	h	a	a	h	h	a	h	h	a	h	a	h	h	h	h	h	h	a	h	h	h	h	a	h	a	h	h	a	a	a	h	h	h	a	a	a	a	h	h
AX-174183517	h	h	h	h	h	a	h	h	h	a	h	a	a	h	h	a	h	h	a	h	a	h	h	h	h	h	h	a	h	h	h	h	a	h	a	h	h	a	a	a	a	h	h	a	a	a	a	h	h
AX-174173894	h	h	h	h	h	a	h	h	h	a	h	a	a	h	h	a	h	h	a	h	a	h	h	h	h	h	h	a	h	h	h	a	a	a	a	h	h	a	a	a	a	h	h	a	a	a	a	h	h
AX-174119404	h	h	h	h	h	a	h	h	h	a	h	a	a	h	h	a	h	h	a	h	a	h	h	h	h	h	h	a	h	h	h	a	a	a	a	h	h	a	a	a	a	h	h	a	a	a	a	h	h
AX-174187358	h	h	h	h	h	a	h	h	h	a	h	a	a	h	h	a	h	h	a	h	a	h	h	h	h	h	h	a	h	h	h	a	a	a	a	h	h	a	a	a	a	h	h	a	a	a	a	h	h
AX-115731174	h	h	h	h	h	a	h	h	h	a	h	a	a	h	h	a	h	h	a	h	a	h	h	h	h	h	h	a	h	h	h	a	a	a	a	h	h	a	a	a	a	h	h	a	a	a	a	h	h
AX-174161331	h	h	h	h	h	a	h	h	h	a	h	a	a	h	h	a	h	h	a	h	a	h	h	h	h	h	h	a	h	h	h	a	a	a	a	h	h	a	a	a	a	h	h	a	a	a	a	h	h
AX-174182807	h	h	h	h	h	a	h	h	h	a	h	a	a	h	h	a	h	h	a	h	a	h	h	h	h	h	h	a	h	h	h	a	a	a	a	h	h	a	a	a	a	h	h	a	a	a	a	h	h
AX-115676917	h	h	h	h	h	a	h	h	h	a	h	a	a	h	h	a	h	h	a	h	a	h	h	h	h	h	h	a	h	h	h	a	a	a	a	h	h	a	a	a	a	h	h	a	a	a	a	h	h
AX-174122872	h	h	h	h	h	a	h	h	h	a	h	a	a	h	h	a	h	h	a	h	a	h	h	h	h	h	h	a	h	h	h	a	a	a	a	h	h	a	a	a	a	h	h	a	a	a	a	h	h
AX-174141645	h	h	h	h	h	a	h	h	h	a	h	a	a	h	h	a	h	h	a	h	a	h	h	h	h	h	h	a	h	h	h	a	a	a	a	h	h	a	a	a	a	h	h	a	a	a	a	h	h
AX-174184875	h	h	h	h	h	a	h	h	h	a	h	a	a	h	h	a	h	h	a	h	a	h	h	h	h	h	h	a	h	h	h	a	a	a	a	h	h	a	a	a	a	h	h	a	a	a	a	h	h
AX-115681067	h	h	h	h	h	a	h	h	h	a	h	a	a	h	h	a	h	h	a	h	a	h	h	h	h	h	h	a	h	h	h	a	a	a	a	h	h	a	a	a	a	h	h	a	a	a	a	h	h
AX-115682316	h	h	h	h	h	a	h	h	h	a	h	a	a	h	h	a	h	h	a	h	a	h	h	h	h	h	h	a	h	h	h	a	a	a	a	h	h	a	a	a	a	h	h	a	a	a	a	h	h
AX-174113954	h	h	h	h	h	a	h	h	h	a	h	a	a	h	h	a	h	h	a	h	a	h	h	h	h	h	h	a	h	h	h	a	a	a	a	h	h	a	a	a	a	h	h	a	a	a	a	h	h
AX-174120129	h	h	h	h	h	a	h	h	h	a	h	a	a	h	h	a	h	h	a	-	a	h	h	h	h	h	h	a	h	h	h	a	a	a	a	h	h	a	a	a	a	h	h	a	a	a	a	h	h
AX-174158350	h	h	h	h	h	a	h	h	h	a	h	a	a	h	h	a	h	h	a	h	a	h	h	h	h	h	h	a	h	h	h	a	a	a	a	h	h	a	a	a	a	h	h	a	a	a	a	h	h
AX-174158595	h	h	h	h	h	a	h	h	h	a	h	a	a	h	h	a	h	h	a	h	a	h	h	h	h	h	h	a	h	h	h	a	a	a	a	h	h	a	a	a	a	h	h	a	a	a	a	h	h
AX-174159076	h	h	h	h	h	a	h	h	h	a	h	a	a	h	h	a	h	h	a	h	a	h	h	h	h	h	h	a	h	h	h	a	a	a	a	h	h	a	a	a	a	h	h	a	a	a	a	h	h
AX-174161463	h	h	h	h	h	a	h	h	h	a	h	a	a	h	h	a	h	h	a	h	a	h	h	h	h	h	h	a	h	h	h	a	a	a	a	h	h	a	a	a	a	h	h	a	a	a	a	h	h
AX-174169989	h	h	h	h	h	a	h	h	h	a	h	a	a	h	h	a	h	h	a	h	a	h	h	h	h	h	h	a	h	h	h	a	a	a	a	h	h	a	a	a	a	h	h	a	a	a	a	h	h
AX-174185320	h	h	h	h	h	a	h	h	h	a	h	a	a	h	h	a	h	h	a	h	a	h	h	h	h	h	h	a	h	h	h	a	a	a	a	h	h	a	a	a	a	h	h	a	a	a	a	h	h
AX-115699134	h	h	h	h	h	a	h	h	h	a	h	a	a	h	h	a	h	h	a	h	a	h	h	h	h	h	h	a	h	h	h	a	a	a	a	h	h	a	a	a	a	h	h	a	a	a	a	h	h
AX-174117084	h	h	h	h	h	a	h	h	h	a	h	a	a	h	h	a	h	h	a	h	a	h	h	h	h	h	h	a	h	h	h	a	a	a	a	h	h	a	a	a	a	h	h	a	a	a	a	h	h
AX-174127560	h	h	h	h	h	a	h	h	h	a	h	a	a	h	h	a	h	h	a	h	a	h	h	h	h	h	h	a	h	h	h	a	a	a	a	h	h	a	a	a	a	h	h	a	a	a	a	h	h
AX-174135355	h	h	h	h	h	a	h	h	h	a	h	a	a	h	h	a	h	h	a	h	a	h	h	h	h	h	h	a	h	h	h	a	a	a	a	h	h	a	a	a	a	h	h	a	a	a	a	h	h
AX-174196790	h	h	h	h	h	a	h	h	h	a	h	a	a	h	h	a	h	h	a	h	a	h	h	h	h	h	h	a	h	h	h	a	a	a	a	h	h	a	a	a	a	h	h	a	a	a	a	h	h
AX-174209353	h	h	h	h	h	a	h	h	h	a	h	a	a	h	h	a	h	h	a	h	a	h	h	h	h	h	h	a	h	h	h	a	a	a	a	h	h	a	a	a	a	h	h	a	a	a	a	h	h
AX-174120258	h	h	h	h	h	a	h	h	h	a	h	a	a	h	h	a	h	h	a	h	a	h	h	h	h	h	h	a	h	h	h	a	a	a	a	h	h	a	a	a	a	h	h	a	a	a	a	h	h
AX-174180145	h	h	h	h	h	a	h	h	h	a	h	a	a	h	h	a	h	h	a	h	a	h	h	h	h	h	h	a	h	h	h	a	a	a	a	h	h	a	a	a	a	h	h	a	a	a	a	h	h
AX-115720801	h	h	h	h	h	a	h	h	h	a	h	a	a	h	h	a	h	h	a	h	a	h	h	h	h	h	h	a	h	h	h	a	a	a	a	h	h	a	a	a	a	h	h	a	a	a	a	h	h
AX-174131460	h	h	h	h	h	a	h	h	h	a	h	a	a	h	h	a	h	h	a	h	a	h	h	h	h	h	h	a	h	h	h	a	a	a	a	h	h	a	a	a	a	h	h	a	a	a	a	h	h
AX-174199297	h	h	h	h	h	a	h	h	h	a	h	a	a	h	h	a	h	h	a	h	a	h	h	h	h	h	h	a	h	h	h	a	a	a	a	h	h	a	a	a	a	h	h	a	a	a	a	h	h
AX-174200081	h	h	h	h	h	a	h	h	h	a	h	a	a	h	h	a	h	h	a	h	a	h	h	h	h	h	h	a	h	h	h	a	a	a	a	h	h	a	a	a	a	h	h	a	a	a	a	h	h
AX-174200907	h	h	h	h	h	a	h	h	h	a	h	a	a	h	h	a	h	h	a	h	a	h	h	h	h	h	h	a	h	h	h	a	a	a	a	h	h	a	a	a	a	h	h	a	a	a	a	h	h
AX-174204207	h	h	h	h	h	a	h	h	h	a	h	a	a	h	h	a	h	h	a	h	a	h	h	h	h	h	h	a	h	h	h	a	a	a	a	h	h	a	a	a	a	h	h	a	a	a	a	h	h
AX-174132803	h	h	h	h	h	a	h	h	h	a	h	a	a	h	h	a	h	h	a	h	a	h	h	h	h	h	h	a	h	h	h	a	a	a	a	h	h	a	a	a	a	h	h	a	a	h	a	h	h
AX-174182093	h	h	h	h	h	a	a	h	h	a	h	a	a	h	h	a	h	h	a	h	a	h	h	h	h	h	h	a	h	h	h	a	a	a	a	h	h	a	a	a	a	h	h	a	a	h	a	h	h
AX-174129871	h	h	h	h	h	a	a	h	h	a	h	a	a	h	h	a	h	h	a	h	a	h	h	h	h	h	h	a	h	h	h	a	a	a	a	h	h	a	a	a	a	h	h	a	a	h	a	h	h
AX-174151601	h	h	h	h	h	a	a	h	h	a	h	a	a	h	h	a	h	h	a	h	a	h	h	h	h	h	h	a	h	h	h	a	a	a	a	h	h	a	a	a	a	h	h	a	a	h	a	h	h
AX-115697587	h	h	h	h	h	a	a	h	h	a	h	a	a	h	h	a	h	h	a	h	a	h	h	h	h	h	h	a	h	h	h	a	a	a	a	h	h	a	a	a	a	h	h	a	a	h	a	h	h
AX-174186102	h	h	h	h	h	a	h	h	h	a	h	a	a	h	h	a	h	h	a	h	a	h	h	h	h	h	h	a	h	h	h	a	a	a	a	h	h	a	a	a	a	h	h	a	a	h	a	h	h
AX-174117954	h	h	h	h	h	a	a	h	h	a	h	a	a	h	h	a	h	h	a	h	a	h	h	h	h	h	h	a	h	h	h	a	a	a	a	h	h	a	a	a	a	h	h	a	a	h	a	h	h
AX-115718687	h	h	h	h	h	a	a	h	h	a	h	a	a	h	h	a	h	h	a	h	a	h	h	h	h	h	h	a	h	h	h	a	a	a	a	h	h	a	a	a	a	h	h	a	a	h	a	h	h
AX-174160194	h	h	h	h	h	a	a	h	h	a	h	a	a	h	h	a	h	h	a	h	a	h	h	h	h	a	h	a	h	h	h	a	a	a	a	h	h	a	a	a	a	h	h	a	a	h	a	h	h
AX-174186580	h	h	h	h	h	a	a	h	h	a	h	a	a	h	h	a	h	h	a	h	a	h	a	h	h	a	h	a	h	h	h	a	a	a	a	a	h	a	a	a	a	h	h	a	a	h	a	h	h
AX-174182618	h	h	h	h	h	a	a	h	h	a	h	a	a	h	h	a	h	h	a	h	a	h	a	h	h	a	h	a	h	h	h	a	a	a	a	a	h	a	a	a	a	h	h	a	a	h	a	h	h
AX-115720462	h	h	h	h	h	a	a	h	h	a	h	a	a	h	h	a	h	h	a	h	a	h	a	h	h	a	h	a	h	h	h	a	a	a	a	a	h	a	a	a	a	h	h	a	a	h	a	h	h
AX-174142285	h	h	h	h	h	a	a	h	h	a	h	a	a	h	h	a	h	h	a	h	a	h	a	h	h	a	h	a	h	h	h	a	a	a	a	a	h	a	a	a	a	h	h	a	a	h	a	h	h
AX-174191685	h	h	h	h	h	a	a	h	h	a	h	a	a	h	h	a	a	h	a	h	a	h	a	h	h	a	h	a	h	h	h	a	a	a	a	a	h	a	a	a	a	h	h	a	a	h	a	h	h
AX-174185865	h	h	h	h	h	a	a	h	h	a	h	a	a	h	a	a	a	h	a	h	a	h	a	h	h	a	h	a	h	h	h	a	-	a	a	a	h	a	a	a	a	h	h	a	a	h	a	h	h
AX-174190563	h	h	h	h	h	a	a	h	h	a	h	a	a	h	a	a	a	h	a	h	a	h	a	h	h	a	h	a	h	h	h	a	a	a	a	a	h	a	a	a	a	h	h	a	a	h	a	h	h
[truncated: 254 more rows]
[truncated: 45 more columns]

## Sheet: S3 for Fig2a_MS4
Dataset S3 for Fig. 2A. Genotype list (around MS4 locus).
S/n	Nr	Locus	Position	1	2	3	4	5	6	7	8	9	10	11	12	13	14	15	16	17	18	19	20	21	22	23	24	25	26	27	28	29	30	31	32	33	34	35	36	37	38	39	40	41	42	43	44	45	46
		(Nr:)		1	2	3	4	5	6	7	8	9	10	11	12	13	14	15	16	17	18	19	20	21	22	23	24	25	26	27	28	29	30	31	32	33	34	35	36	37	38	39	40	41	42	43	44	45	46
		(Individual:)		P302	P305	P307	P308	P312	P315	P317	P321	P323	P324	P325	P326	P327	P330	P336	P340	P342	P343	P351	P352	P356	P357	P362	P364	P365	P367	P368	P369	P371	P372	P373	P374	P375	P380	P384	P392	P393	P398	P399	P400	P403	P404	P409	P411	P413	P416
36	1	MS4-phenotype	21.779	a	h	h	h	h	h	h	a	a	a	a	a	h	a	a	h	h	a	h	a	a	a	a	h	h	h	a	h	a	h	a	a	a	a	a	h	a	h	h	a	a	a	a	h	a	h
37	2	CJt034360-TKPR1	21.779	a	h	h	h	h	h	h	a	a	a	a	a	h	a	a	h	h	a	h	a	a	a	a	h	h	h	a	h	a	h	a	a	a	a	a	h	a	h	h	a	a	a	a	h	a	h
1	917	AX-153646058	0	h	h	h	a	h	h	h	a	a	a	a	a	h	h	a	h	a	a	h	a	a	a	a	h	a	h	a	a	h	h	h	a	a	a	a	h	h	h	h	h	a	a	h	h	a	h
2	918	AX-174182844	0	h	h	h	a	h	h	h	a	a	a	a	a	h	h	a	h	a	a	h	a	a	a	a	h	a	h	a	a	h	h	h	a	a	a	a	h	h	h	h	h	a	a	h	h	a	h
3	919	AX-174184434	0	h	h	h	a	h	h	h	a	a	a	a	a	h	h	a	h	a	a	h	a	a	a	a	h	a	h	a	a	h	h	h	a	a	a	a	h	h	h	h	h	a	a	h	h	a	h
4	913	AX-115688108	1.075	a	h	h	a	h	h	h	a	a	a	a	a	h	h	a	h	a	a	h	a	a	a	a	h	a	h	a	a	h	h	h	a	a	a	a	h	h	h	h	h	a	a	h	h	a	h
5	914	AX-174214919	1.075	a	h	h	a	h	h	h	a	a	a	a	a	h	h	a	h	a	a	h	a	a	a	a	h	a	h	a	a	h	h	h	a	a	a	a	h	h	h	h	h	a	a	h	h	a	h
6	915	AX-174198545	1.075	a	h	h	a	h	h	h	a	a	a	a	a	h	h	a	h	a	a	h	a	a	a	a	h	a	h	a	a	h	h	h	a	a	a	a	h	h	h	h	h	a	a	h	h	a	h
7	916	AX-174200399	1.075	a	h	h	a	h	h	h	a	a	a	a	a	h	h	a	h	a	a	h	a	a	a	a	h	a	h	a	a	h	h	h	a	a	a	a	h	h	h	h	h	a	a	h	h	a	h
8	912	AX-115719071	3.25	a	h	h	a	h	h	h	a	a	a	a	a	h	h	a	h	a	a	h	a	a	a	a	h	a	h	a	a	h	h	a	a	a	a	a	h	h	h	h	a	a	a	h	h	a	h
9	909	AX-174130084	6.547	a	h	h	a	h	h	h	a	a	a	a	a	h	h	a	h	a	a	h	a	a	a	a	h	h	h	a	a	h	h	a	a	a	a	a	h	h	h	h	a	a	a	h	h	a	h
10	910	AX-174177136	6.547	a	h	h	a	h	h	h	a	a	a	a	a	h	h	a	h	a	a	h	a	a	a	a	h	h	h	a	a	h	h	a	a	a	a	a	h	h	h	h	a	a	a	h	h	a	h
11	911	AX-115694832	6.547	a	h	h	a	h	h	h	a	a	a	a	a	h	h	a	h	a	a	h	a	a	a	a	h	h	h	a	a	h	h	a	a	a	a	a	h	h	h	h	a	a	a	h	h	a	h
12	896	AX-174194677	8.722	a	h	h	a	h	h	h	a	a	a	a	a	h	h	a	h	a	a	h	a	a	a	a	h	h	h	a	a	a	h	a	a	a	a	a	h	h	h	h	a	a	a	h	h	a	h
13	897	AX-115676353	8.722	a	h	h	a	h	h	h	a	a	a	a	a	h	h	a	h	a	a	h	a	a	a	a	h	h	h	a	a	a	h	a	a	a	a	a	h	h	h	h	a	a	a	h	h	a	h
14	898	AX-174145055	8.722	a	h	h	a	h	h	h	a	a	a	a	a	h	h	a	h	a	a	h	a	a	a	a	h	h	h	a	a	a	h	a	a	a	a	a	h	h	h	h	a	a	a	h	h	a	h
15	905	AX-174125503	8.722	a	h	h	a	h	h	h	a	a	a	a	a	h	h	a	h	a	a	h	a	a	a	a	h	h	h	a	a	a	h	a	a	a	a	a	h	h	h	h	a	a	a	h	h	a	h
16	907	AX-174161928	8.722	a	h	h	a	h	h	h	a	a	a	a	a	h	h	a	h	a	a	h	a	a	a	a	h	h	h	a	a	a	h	a	a	a	a	a	h	h	h	h	a	a	a	h	h	a	h
17	908	AX-174198579	8.722	a	h	h	a	h	h	h	a	a	a	a	a	h	h	a	h	a	a	h	a	a	a	a	h	h	h	a	a	a	h	a	a	a	a	a	h	h	h	h	a	a	a	h	h	a	h
18	906	AX-174128269	9.797	a	h	h	a	h	h	h	a	a	a	a	h	h	h	a	h	a	a	h	a	a	a	a	h	h	h	a	a	a	h	a	a	a	a	a	h	h	h	h	a	a	a	h	h	a	h
19	892	AX-174113369	11.971	a	h	h	a	h	h	h	a	a	a	a	a	h	h	a	h	a	a	h	a	a	a	a	h	h	h	a	a	a	h	a	a	a	a	a	h	h	h	h	a	a	a	h	h	a	h
20	893	AX-174190438	11.971	a	h	h	a	h	h	h	a	a	a	a	a	h	h	a	h	a	a	h	a	a	a	a	h	h	h	a	a	a	h	a	a	a	a	a	h	h	h	h	a	a	a	h	h	a	h
21	894	AX-174143368	11.971	a	h	h	a	h	h	h	a	a	a	a	a	h	h	a	h	a	a	h	a	a	a	a	h	h	h	a	a	a	h	a	a	a	a	a	h	h	h	h	a	a	a	h	h	a	h
22	895	AX-174148721	11.971	a	h	h	a	h	h	h	a	a	a	a	a	h	h	a	h	a	a	h	a	a	a	a	h	h	h	a	a	a	h	a	a	a	a	a	h	h	h	h	a	a	a	h	h	a	h
23	899	AX-174210675	11.971	a	h	h	a	h	h	h	a	a	a	a	a	h	h	a	h	a	a	h	a	a	a	a	h	h	h	a	a	a	h	a	a	a	a	a	h	h	h	h	a	a	a	h	h	a	h
24	900	AX-174122882	11.971	a	h	h	a	h	h	h	a	a	a	a	a	h	h	a	h	a	a	h	a	a	a	a	h	h	h	a	a	a	h	a	a	a	a	a	h	h	h	h	a	a	a	h	h	a	h
25	901	AX-115709986	11.971	a	h	h	a	h	h	h	a	a	a	a	a	h	h	a	h	a	a	h	a	a	a	a	h	h	h	a	a	a	h	a	a	a	a	a	h	h	h	h	a	a	a	h	h	a	h
26	902	AX-174169017	11.971	a	h	h	a	h	h	h	a	a	a	a	a	h	h	a	h	a	a	h	a	a	a	a	h	h	h	a	a	a	h	a	a	a	a	a	h	h	h	h	a	a	a	h	h	a	h
27	904	AX-174164183	11.971	a	h	h	a	h	h	h	a	a	a	a	a	h	h	a	h	a	a	h	a	a	a	a	h	h	h	a	a	a	h	a	a	a	a	a	h	h	h	h	a	a	a	h	h	a	h
28	891	AX-174171567	13.047	a	h	h	a	h	h	h	a	a	a	a	a	h	h	a	h	a	a	h	a	a	a	a	h	h	h	a	a	a	h	a	a	a	a	a	h	h	h	h	a	a	a	h	h	a	h
29	903	AX-174199099	13.047	a	h	h	a	h	h	h	a	a	a	a	a	h	h	a	h	a	a	h	a	a	a	a	h	h	h	a	a	a	h	a	a	a	a	a	h	h	h	h	a	a	a	h	h	a	h
30	889	AX-174111064	14.122	a	h	h	a	h	h	h	a	a	a	a	a	h	a	a	h	a	a	h	a	a	a	a	h	h	h	a	a	a	h	a	a	a	a	a	h	h	h	h	a	a	a	h	h	a	h
31	890	AX-174124544	14.122	a	h	h	a	h	h	h	a	a	a	a	a	h	a	a	h	a	a	h	a	a	a	a	h	h	h	a	a	a	h	a	a	a	a	a	h	h	h	h	a	a	a	h	h	a	h
32	888	AX-174167373	15.197	a	h	h	a	h	h	h	a	a	a	a	a	h	a	a	h	a	a	h	a	a	a	a	h	h	h	a	a	a	h	a	a	a	a	a	h	h	h	h	a	a	a	h	h	a	h
33	886	AX-115706204	16.273	a	h	h	a	h	h	h	a	a	a	a	a	h	a	a	h	a	a	h	a	a	a	a	h	h	h	a	a	a	h	a	a	a	a	a	h	a	h	h	a	a	a	h	h	a	h
34	887	AX-174155320	16.273	a	h	h	a	h	h	h	a	a	a	a	a	h	a	a	h	a	a	h	a	a	a	a	h	h	h	a	a	a	h	a	a	a	a	a	h	a	h	h	a	a	a	h	h	a	h
35	885	AX-174206035	20.438	a	h	h	-	h	h	h	a	a	a	a	a	h	a	a	h	h	a	h	a	a	a	a	h	h	h	a	h	a	h	a	a	a	a	a	h	a	h	h	a	a	a	a	h	a	h
36	1	MS4-phenotype	21.779	a	h	h	h	h	h	h	a	a	a	a	a	h	a	a	h	h	a	h	a	a	a	a	h	h	h	a	h	a	h	a	a	a	a	a	h	a	h	h	a	a	a	a	h	a	h
37	2	CJt034360-TKPR1	21.779	a	h	h	h	h	h	h	a	a	a	a	a	h	a	a	h	h	a	h	a	a	a	a	h	h	h	a	h	a	h	a	a	a	a	a	h	a	h	h	a	a	a	a	h	a	h
38	4	AX-174118051	21.779	a	h	h	h	h	h	h	a	a	a	a	a	h	a	a	h	h	a	h	a	a	a	a	h	h	h	a	h	a	h	a	a	a	a	a	h	a	h	h	a	a	a	a	h	a	h
39	881	AX-174193490	21.779	a	h	h	h	h	h	h	a	a	a	a	a	h	a	a	h	h	a	h	a	a	a	a	h	h	h	a	h	a	h	a	a	a	a	a	h	a	h	h	a	a	a	a	h	a	h
40	882	AX-174139539	21.779	a	h	h	h	h	h	h	a	a	a	a	a	h	a	a	h	h	a	h	a	a	a	a	h	h	h	a	h	a	h	a	a	a	a	a	h	a	h	h	a	a	a	a	h	a	h
41	883	AX-174121522	21.779	a	h	h	h	h	h	h	a	a	a	a	a	h	a	a	h	h	a	h	a	a	a	a	h	h	h	a	h	a	h	a	a	a	a	a	h	a	h	h	a	a	a	a	h	a	h
42	884	AX-174140699	21.779	a	h	h	h	h	h	h	a	a	a	a	a	h	a	a	h	h	a	h	a	a	a	a	h	h	h	a	h	a	h	a	a	a	a	a	h	a	h	h	a	a	a	a	h	a	h
43	5	CJt011808	22.855	a	h	h	h	h	h	h	a	a	a	a	a	h	a	a	h	h	a	h	a	a	a	a	h	h	h	a	h	a	h	a	a	a	a	a	-	a	h	h	a	a	a	a	h	a	h
44	3	CJt086999	22.855	a	h	h	h	h	h	h	a	a	a	a	a	h	a	a	h	h	a	h	a	a	a	a	h	h	h	a	h	a	h	a	a	a	a	a	h	a	h	h	a	a	a	a	h	a	h
45	6	CJt085666	22.855	a	h	h	h	h	h	h	a	a	a	a	a	h	a	a	h	h	a	h	a	a	a	a	h	h	h	a	h	a	h	a	a	a	a	a	h	a	h	h	a	a	a	a	h	a	h
46	868	AX-174138856	27.302	a	h	h	h	h	h	h	a	a	a	a	a	h	a	a	h	h	a	h	a	a	a	a	h	h	h	a	h	a	h	a	h	a	a	a	h	a	h	h	a	a	a	a	h	a	h
47	869	AX-174161398	27.302	a	h	h	h	h	h	h	a	a	a	a	a	h	a	a	h	h	a	h	a	a	a	a	h	h	h	a	h	a	h	a	h	a	a	a	h	a	h	h	a	a	a	a	h	a	h
48	870	AX-174177840	27.302	a	h	h	h	h	h	h	a	a	a	a	a	h	a	a	h	h	a	h	a	a	a	a	h	h	h	a	h	a	h	a	h	a	a	a	h	a	h	h	a	a	a	a	h	a	h
49	871	AX-174132127	27.302	a	h	h	h	h	h	h	a	a	a	a	a	h	a	a	h	h	a	h	a	a	a	a	h	h	h	a	h	a	h	a	h	a	a	a	h	a	h	h	a	a	a	a	h	a	h
50	872	AX-174140172	27.302	a	h	h	h	h	h	h	a	a	a	a	a	h	a	a	h	h	a	h	a	a	a	a	h	h	h	a	h	a	h	a	h	a	a	a	h	a	h	h	a	a	a	a	h	a	h
51	874	AX-174157545	27.302	a	h	h	h	h	h	h	a	a	a	a	a	h	a	a	h	h	a	h	a	a	a	a	h	h	h	a	h	a	h	a	h	a	a	a	h	a	h	h	a	a	a	a	h	a	h
52	876	AX-115709325	27.302	a	h	h	h	h	h	h	a	a	a	a	a	h	a	a	h	h	a	h	a	a	a	a	h	h	h	a	h	a	h	a	h	a	a	a	h	a	h	h	a	a	a	a	h	a	h
53	877	AX-116812015	27.302	a	h	h	h	h	h	h	a	a	a	a	a	h	a	a	h	h	a	h	a	a	a	a	h	h	h	a	h	a	h	a	h	a	a	a	h	a	h	h	a	a	a	a	h	a	h
54	879	AX-174148005	27.302	a	h	h	h	h	h	h	a	a	a	a	a	h	a	a	h	h	a	h	a	a	a	a	h	h	h	a	h	a	h	a	h	a	a	a	h	a	h	h	a	a	a	a	h	a	h
55	878	AX-174157180	27.302	a	h	h	h	h	h	h	a	a	a	a	a	h	a	a	h	h	a	h	a	a	a	a	h	h	h	a	h	a	h	a	h	a	a	a	h	a	h	h	-	a	a	a	h	a	h
56	873	AX-174155753	27.302	a	h	h	h	h	h	h	a	a	a	a	a	h	a	a	h	h	a	h	a	a	-	a	h	h	h	a	h	a	h	a	h	a	a	a	h	a	h	h	a	a	a	a	h	a	h
57	875	AX-174146603	28.377	a	h	h	h	h	h	h	a	a	a	a	a	h	a	a	h	h	a	h	a	a	a	a	h	h	h	a	h	a	h	a	h	a	a	a	h	a	h	h	a	a	a	a	h	a	h
58	880	AX-174195617	30.552	a	h	h	h	h	h	h	a	a	a	a	a	h	a	a	h	h	a	h	a	a	a	a	h	h	h	a	h	a	h	a	h	a	a	a	h	a	h	h	a	h	a	a	h	a	h
59	864	AX-174184532	33.85	a	h	h	h	h	h	h	h	a	a	a	a	h	a	h	h	h	a	h	a	a	a	a	h	h	h	a	h	a	h	a	h	a	a	a	h	a	h	h	a	a	a	a	h	a	h
60	865	AX-174151224	33.85	a	h	h	h	h	h	h	h	a	a	a	a	h	a	h	h	h	a	h	a	a	a	a	h	h	h	a	h	a	h	a	h	a	a	a	h	a	h	h	a	a	a	a	h	a	h
61	866	AX-174181992	33.85	a	h	h	h	h	h	h	h	a	a	a	a	h	a	h	h	h	a	h	a	a	a	a	h	h	h	a	h	a	h	a	h	a	a	a	h	a	h	h	a	a	a	a	h	a	h
62	867	AX-174131663	33.85	a	h	h	h	h	h	h	h	a	a	a	a	h	a	h	h	h	a	h	a	a	a	a	h	h	h	a	h	a	h	a	h	a	a	a	h	a	h	h	a	a	a	a	h	a	h
63	855	AX-115695274	34.925	a	h	h	h	h	h	h	h	a	a	a	a	h	a	h	h	h	a	h	a	a	a	a	h	h	h	a	h	a	h	a	h	a	a	a	h	a	h	h	a	a	h	a	h	a	h
64	856	AX-174186023	34.925	a	h	h	h	h	h	h	h	a	a	a	a	h	a	h	h	h	a	h	a	a	a	a	h	h	h	a	h	a	h	a	h	a	a	a	h	a	h	h	a	a	h	a	h	a	h
65	857	AX-174135136	34.925	a	h	h	h	h	h	h	h	a	a	a	a	h	a	h	h	h	a	h	a	a	a	a	h	h	h	a	h	a	h	a	h	a	a	a	h	a	h	h	a	a	h	a	h	a	h
66	858	AX-174186569	34.925	a	h	h	h	h	h	h	h	a	a	a	a	h	a	h	h	h	a	h	a	a	a	a	h	h	h	a	h	a	h	a	h	a	a	a	h	a	h	h	a	a	h	a	h	a	h
67	859	AX-115735480	34.925	a	h	h	h	h	h	h	h	a	a	a	a	h	a	h	h	h	a	h	a	a	a	a	h	h	h	a	h	a	h	a	h	a	a	a	h	a	h	h	a	a	h	a	h	a	h
68	860	AX-174120712	34.925	a	h	h	h	h	h	h	h	a	a	a	a	h	a	h	h	h	a	h	a	a	a	a	h	h	h	a	h	a	h	a	h	a	a	a	h	a	h	h	a	a	h	a	h	a	h
69	861	AX-174177560	34.925	a	h	h	h	h	h	h	h	a	a	a	a	h	a	h	h	h	a	h	a	a	a	a	h	h	h	a	h	a	h	a	h	a	a	a	h	a	h	h	a	a	h	a	h	a	h
70	862	AX-174185432	34.925	a	h	h	h	h	h	h	h	a	a	a	a	h	a	h	h	h	a	h	a	a	a	a	h	h	h	a	h	a	h	a	h	a	a	a	h	a	h	h	a	a	h	a	h	a	h
71	863	AX-175074098	34.925	a	h	h	h	h	h	h	h	a	a	a	a	h	a	h	h	h	a	h	a	a	a	a	h	h	h	a	h	a	h	a	h	a	a	a	h	a	h	h	a	a	h	a	h	a	h
72	854	AX-153656260	37.099	a	h	h	h	h	h	h	h	a	a	a	a	h	a	h	h	h	h	h	a	a	a	a	h	h	h	a	h	a	h	a	h	a	a	a	h	a	h	h	a	a	h	a	h	a	h
73	847	AX-174182227	40.397	a	h	h	h	h	h	h	h	a	a	a	a	h	a	h	h	h	h	h	h	a	a	h	h	h	h	a	h	a	h	a	h	a	a	a	h	a	h	h	a	a	h	a	h	a	h
74	848	AX-174184372	40.397	a	h	h	h	h	h	h	h	a	a	a	a	h	a	h	h	h	h	h	h	a	a	h	h	h	h	a	h	a	h	a	h	a	a	a	h	a	h	h	a	a	h	a	h	a	h
75	849	AX-174146375	40.397	a	h	h	h	h	h	h	h	a	a	a	a	h	a	h	h	h	h	h	h	a	a	h	h	h	h	a	h	a	h	a	h	a	a	a	h	a	h	h	a	a	h	a	h	a	h
76	852	AX-115696268	40.397	a	h	h	h	h	h	h	h	a	a	a	a	h	a	h	h	h	h	h	h	a	a	h	h	h	h	a	h	a	h	a	h	a	a	a	h	a	h	h	a	a	h	a	h	a	h
77	853	AX-174187462	40.397	a	h	h	h	h	h	h	h	a	a	a	a	h	a	h	h	h	h	h	h	a	a	h	h	h	h	a	h	a	h	a	h	a	a	a	h	a	h	h	a	a	h	a	h	a	h
78	850	AX-174154710	40.397	a	h	h	h	h	h	h	h	a	a	a	a	h	a	h	h	h	h	h	h	a	a	h	h	h	h	a	h	a	h	a	h	a	a	a	h	a	h	h	a	a	h	a	h	a	h
79	851	AX-174190997	40.397	a	h	h	h	h	h	h	h	a	a	a	a	h	a	h	h	h	h	h	h	a	a	h	h	h	h	a	h	a	h	a	h	a	a	a	h	a	h	h	a	a	h	a	h	a	h
80	846	AX-174153370	42.571	a	h	h	h	h	h	h	h	a	a	a	a	h	a	h	h	h	h	h	h	a	a	h	h	h	h	a	h	a	h	a	h	a	a	a	h	a	h	h	a	a	h	a	h	h	h
81	843	AX-174117006	42.571	a	h	h	h	h	h	h	h	a	a	a	a	h	a	h	h	h	h	h	h	a	a	h	h	h	h	a	h	a	h	a	h	a	a	a	h	a	h	h	a	a	h	a	h	h	h
82	844	AX-174163442	42.571	a	h	h	h	h	h	h	h	a	a	a	a	h	a	h	h	h	h	h	h	a	a	h	h	h	h	a	h	a	h	a	h	a	a	a	h	a	h	h	a	a	h	a	h	h	h
83	845	AX-175073819	42.571	a	h	h	h	h	h	h	h	a	a	a	a	h	a	h	h	h	h	h	h	a	a	h	h	h	h	a	h	a	h	a	h	a	a	a	h	a	h	h	a	a	h	a	h	h	h
84	840	AX-174138323	43.647	a	h	h	h	h	h	h	h	a	a	a	a	h	a	h	h	h	h	h	h	h	a	h	h	h	h	a	h	a	h	a	h	a	a	a	h	a	h	h	a	a	h	a	h	h	h
85	841	AX-174183120	43.647	a	h	h	h	h	h	h	h	a	a	a	a	h	a	h	h	h	h	h	h	h	a	h	h	h	h	a	h	a	h	a	h	a	a	a	h	a	h	h	a	a	h	a	h	h	h
86	842	AX-174171574	43.647	a	h	h	h	h	h	h	h	a	a	a	a	h	a	h	h	h	h	h	h	h	a	h	h	h	h	a	h	a	h	a	h	a	a	a	h	a	h	h	a	a	h	a	h	h	h
87	834	AX-115701984	45.821	a	h	h	h	h	h	h	h	a	a	a	a	h	a	h	h	h	h	h	h	h	a	h	h	h	h	a	h	a	h	a	h	a	a	h	h	a	a	h	a	a	h	a	h	h	h
88	835	AX-174119569	45.821	a	h	h	h	h	h	h	h	a	a	a	a	h	a	h	h	h	h	h	h	h	a	h	h	h	h	a	h	a	h	a	h	a	a	h	h	a	a	h	a	a	h	a	h	h	h
89	836	AX-174114935	45.821	a	h	h	h	h	h	h	h	a	a	a	a	h	a	h	h	h	h	h	h	h	a	h	h	h	h	a	h	a	h	a	h	a	a	h	h	a	a	h	a	a	h	a	h	h	h
90	837	AX-174150827	45.821	a	h	h	h	h	h	h	h	a	a	a	a	h	a	h	h	h	h	h	h	h	a	h	h	h	h	a	h	a	h	a	h	a	a	h	h	a	a	h	a	a	h	a	h	h	h
91	838	AX-174176645	45.821	a	h	h	h	h	h	h	h	a	a	a	a	h	a	h	h	h	h	h	h	h	a	h	h	h	h	a	h	a	h	a	h	a	a	h	h	a	a	h	a	a	h	a	h	h	h
92	839	AX-174215069	45.821	a	h	h	h	h	h	h	h	a	a	a	a	h	a	h	h	h	h	h	h	h	a	h	h	h	h	a	h	a	h	a	h	a	a	h	h	a	a	h	a	a	h	a	h	h	h
93	831	AX-174196127	47.995	a	h	h	h	h	h	h	h	a	a	a	a	h	a	h	h	h	h	h	h	h	h	h	h	h	h	a	h	a	h	a	h	a	a	h	h	a	a	h	a	a	h	a	h	h	h
94	832	AX-115697052	47.995	a	h	h	h	h	h	h	h	a	a	a	a	h	a	h	h	h	h	h	h	h	h	h	h	h	h	a	h	a	h	a	h	a	a	h	h	a	a	h	a	a	h	a	h	h	h
95	833	AX-174122669	47.995	a	h	h	h	h	h	h	h	a	a	a	a	h	a	h	h	h	h	h	h	h	h	h	h	h	h	a	h	a	h	a	h	a	a	h	h	a	a	h	a	a	h	a	h	h	h
96	829	AX-174117800	50.169	a	h	h	h	h	h	h	h	a	a	a	a	h	a	h	h	h	h	h	h	h	h	h	h	h	h	a	h	a	h	a	h	h	a	h	h	a	a	h	a	a	h	a	h	h	h
97	830	AX-174153739	50.169	a	h	h	h	h	h	h	h	a	a	a	a	h	a	h	h	h	h	h	h	h	h	h	h	h	h	a	h	a	h	a	h	h	a	h	h	a	a	h	a	a	h	a	h	h	h
98	824	AX-115685626	52.344	a	h	h	h	h	h	h	h	a	a	h	a	h	a	h	h	h	h	h	h	h	h	h	h	h	h	a	h	a	h	a	h	h	a	h	h	a	a	h	a	a	h	a	h	h	h
99	825	AX-174134224	52.344	a	h	h	h	h	h	h	h	a	a	h	a	h	a	h	h	h	h	h	h	h	h	h	h	h	h	a	h	a	h	a	h	h	a	h	h	a	a	h	a	a	h	a	h	h	h
100	826	AX-174214395	52.344	a	h	h	h	h	h	h	h	a	a	h	a	h	a	h	h	h	h	h	h	h	h	h	h	h	h	a	h	a	h	a	h	h	a	h	h	a	a	h	a	a	h	a	h	h	h
101	827	AX-174157983	52.344	a	h	h	h	h	h	h	h	a	a	h	a	h	a	h	h	h	h	h	h	h	h	h	h	h	h	a	h	a	h	a	h	h	a	h	h	a	a	h	a	a	h	a	h	h	h
102	828	AX-115726490	52.344	a	h	h	h	h	h	h	h	a	a	h	a	h	a	h	h	h	h	h	h	h	h	h	h	h	h	a	h	a	h	a	h	h	a	h	h	a	a	h	a	a	h	a	h	h	h
103	823	AX-174178397	55.642	a	h	h	h	h	h	h	h	a	a	h	a	h	a	h	h	h	h	h	h	h	h	h	h	h	h	a	h	a	h	a	h	h	a	h	h	a	a	h	a	a	h	a	h	h	h
104	822	AX-174161830	56.717	a	h	h	h	h	h	h	h	a	a	h	a	h	a	h	h	h	h	h	-	h	h	h	h	h	h	a	h	a	h	a	h	h	a	h	h	a	a	h	a	a	h	a	h	h	h
105	821	AX-174134510	56.717	a	h	h	h	h	h	h	h	a	a	h	a	h	a	h	h	h	h	h	h	h	h	h	h	h	h	a	h	a	h	a	h	h	a	h	h	a	a	h	a	a	h	a	h	h	h
106	820	AX-115668784	61.164	a	h	h	h	h	h	h	h	a	a	h	a	h	a	h	h	h	h	h	h	h	h	h	h	h	h	a	h	a	h	a	h	h	h	h	h	a	a	h	a	a	h	a	h	h	h
107	816	AX-174113006	64.462	a	h	h	h	a	h	h	h	a	a	h	a	h	a	h	h	h	h	a	h	h	h	h	h	h	h	a	h	a	h	h	h	h	h	h	h	a	a	h	a	a	h	a	h	h	h
108	817	AX-174113066	64.462	a	h	h	h	a	h	h	h	a	a	h	a	h	a	h	h	h	h	a	h	h	h	h	h	h	h	a	h	a	h	h	h	h	h	h	h	a	a	h	a	a	h	a	h	h	h
109	818	AX-174131534	64.462	a	h	h	h	a	h	h	h	a	a	h	a	h	a	h	h	h	h	a	h	h	h	h	h	h	h	a	h	a	h	h	h	h	h	h	h	a	a	h	a	a	h	a	h	h	h
110	819	AX-174152393	64.462	a	h	h	h	a	h	h	h	a	a	h	a	h	a	h	h	h	h	a	h	h	h	h	h	h	h	a	h	a	h	h	h	h	h	h	h	a	a	h	a	a	h	a	h	h	h
111	815	AX-174137840	65.537	a	h	h	h	a	h	h	h	a	a	h	a	h	a	h	h	h	h	a	h	h	h	h	h	h	h	a	h	a	h	h	h	h	h	h	h	a	a	h	a	a	h	a	h	h	h
112	814	AX-174141474	69.985	a	h	h	h	a	h	h	h	a	a	h	a	h	a	h	h	h	h	a	h	h	h	h	h	h	h	a	h	a	h	h	h	h	h	h	h	a	a	h	a	a	h	a	h	h	h
113	813	AX-115713383	71.06	a	h	h	h	a	h	h	h	a	a	h	a	h	a	h	h	h	h	a	h	h	h	h	h	h	h	a	h	a	h	h	h	h	h	h	h	a	a	h	a	a	h	a	h	h	h
114	811	AX-174142229	72.135	a	h	h	h	a	h	h	h	a	a	h	a	h	a	h	h	h	h	a	h	h	h	h	h	h	h	a	h	a	h	h	h	h	h	h	h	a	a	h	a	a	h	a	h	h	h
115	812	AX-174162991	72.135	a	h	h	h	a	h	h	h	a	a	h	a	h	a	h	h	h	h	a	h	h	h	h	h	h	h	a	h	a	h	h	h	h	h	h	h	a	a	h	a	a	h	a	h	h	h
116	804	AX-174125344	73.211	a	h	h	h	a	h	h	h	a	a	h	a	h	a	h	h	h	h	a	h	h	h	h	h	h	h	a	h	a	h	h	h	h	h	h	h	a	a	h	a	a	h	a	h	h	h
117	805	AX-174154613	73.211	a	h	h	h	a	h	h	h	a	a	h	a	h	a	h	h	h	h	a	h	h	h	h	h	h	h	a	h	a	h	h	h	h	h	h	h	a	a	h	a	a	h	a	h	h	h
118	809	AX-174186486	73.211	a	h	h	h	a	h	h	h	a	a	h	a	h	a	h	h	h	h	a	h	h	h	h	h	h	h	a	h	a	h	h	h	h	h	h	h	a	a	h	a	a	h	a	h	h	h
119	810	AX-174199868	73.211	a	h	h	h	a	h	h	h	a	a	h	a	h	a	h	h	h	h	a	h	h	h	h	h	h	h	a	h	a	h	h	h	h	h	h	h	a	a	h	a	a	h	a	h	h	h
120	806	AX-174122529	74.286	a	h	h	h	a	h	h	h	a	a	h	a	h	a	h	h	h	h	a	h	h	h	h	a	h	h	a	h	a	h	h	h	h	h	h	h	a	a	h	a	a	h	a	h	h	h
121	807	AX-115715210	74.286	a	h	h	h	a	h	h	h	a	a	h	a	h	a	h	h	h	h	a	h	h	h	h	a	h	h	a	h	a	h	h	h	h	h	h	h	a	a	h	a	a	h	a	h	h	h
122	808	AX-174155906	74.286	a	h	h	h	a	h	h	h	a	a	h	a	h	a	h	h	h	h	a	h	h	h	h	a	h	h	a	h	a	h	h	h	h	h	h	h	a	a	h	a	a	h	a	h	h	h
123	787	AX-115685749	77.584	a	h	h	h	a	h	h	a	a	a	h	a	h	a	h	h	h	h	a	h	h	h	h	a	h	h	a	h	a	h	h	h	h	h	h	h	a	h	h	a	a	h	a	h	h	h
124	788	AX-174184400	77.584	a	h	h	h	a	h	h	a	a	a	h	a	h	a	h	h	h	h	a	h	h	h	h	a	h	h	a	h	a	h	h	h	h	h	h	h	a	h	h	a	a	h	a	h	h	h
125	789	AX-174186133	77.584	a	h	h	h	a	h	h	a	a	a	h	a	h	a	h	h	h	h	a	h	h	h	h	a	h	h	a	h	a	h	h	h	h	h	h	h	a	h	h	a	a	h	a	h	h	h
126	790	AX-174193339	77.584	a	h	h	h	a	h	h	a	a	a	h	a	h	a	h	h	h	h	a	h	h	h	h	a	h	h	a	h	a	h	h	h	h	h	h	h	a	h	h	a	a	h	a	h	h	h
127	791	AX-174199173	77.584	a	h	h	h	a	h	h	a	a	a	h	a	h	a	h	h	h	h	a	h	h	h	h	a	h	h	a	h	a	h	h	h	h	h	h	h	a	h	h	a	a	h	a	h	h	h
128	792	AX-174111410	77.584	a	h	h	h	a	h	h	a	a	a	h	a	h	a	h	h	h	h	a	h	h	h	h	a	h	h	a	h	a	h	h	h	h	h	h	h	a	h	h	a	a	h	a	h	h	h
129	793	AX-174121248	77.584	a	h	h	h	a	h	h	a	a	a	h	a	h	a	h	h	h	h	a	h	h	h	h	a	h	h	a	h	a	h	h	h	h	h	h	h	a	h	h	a	a	h	a	h	h	h
130	794	AX-174189236	77.584	a	h	h	h	a	h	h	a	a	a	h	a	h	a	h	h	h	h	a	h	h	h	h	a	h	h	a	h	a	h	h	h	h	h	h	h	a	h	h	a	a	h	a	h	h	h
131	795	AX-115733679	77.584	a	h	h	h	a	h	h	a	a	a	h	a	h	a	h	h	h	h	a	h	h	h	h	a	h	h	a	h	a	h	h	h	h	h	h	h	a	h	h	a	a	h	a	h	h	h
132	796	AX-174205607	77.584	a	h	h	h	a	h	h	a	a	a	h	a	h	a	h	h	h	h	a	h	h	h	h	a	h	h	a	h	a	h	h	h	h	h	h	h	a	h	h	a	a	h	a	h	h	h
133	797	AX-174143408	77.584	a	h	h	h	a	h	h	a	a	a	h	a	h	a	h	h	h	h	a	h	h	h	h	a	h	h	a	h	a	h	h	h	h	h	h	h	a	h	h	a	a	h	a	h	h	h
134	798	AX-174163013	77.584	a	h	h	h	a	h	h	a	a	a	h	a	h	a	h	h	h	h	a	h	h	h	h	a	h	h	a	h	a	h	h	h	h	h	h	h	a	h	h	a	a	h	a	h	h	h
135	799	AX-115725101	77.584	a	h	h	h	a	h	h	a	a	a	h	a	h	a	h	h	h	h	a	h	h	h	h	a	h	h	a	h	a	h	h	h	h	h	h	h	a	h	h	a	a	h	a	h	h	h
136	800	AX-174212013	77.584	a	h	h	h	a	h	h	a	a	a	h	a	h	a	h	h	h	h	a	h	h	h	h	a	h	h	a	h	a	h	h	h	h	h	h	h	a	h	h	a	a	h	a	h	h	h
137	801	AX-174130192	77.584	a	h	h	h	a	h	h	a	a	a	h	a	h	a	h	h	h	h	a	h	h	h	h	a	h	h	a	h	a	h	h	h	h	h	h	h	a	h	h	a	a	h	a	h	h	h
138	803	AX-174201565	77.584	a	h	h	h	a	h	h	a	a	a	h	a	h	a	h	h	h	h	a	h	h	h	h	a	h	h	a	h	a	h	h	h	h	h	h	h	a	h	h	a	a	h	a	h	h	h
139	802	AX-174152375	77.584	a	h	h	h	a	h	h	a	a	a	h	a	h	a	h	h	h	h	a	h	h	h	h	a	h	h	a	h	a	h	h	h	h	h	h	h	a	h	h	a	a	h	a	h	h	h
140	785	AX-174116838	78.659	a	h	h	h	a	h	h	a	a	a	h	a	h	a	h	h	h	h	a	h	h	h	h	a	h	h	a	h	a	h	h	h	h	h	h	h	a	h	h	a	a	h	a	h	h	h
141	786	AX-174179956	78.659	a	h	h	h	a	h	h	a	a	a	h	a	h	a	h	h	h	h	a	h	h	h	h	a	h	h	a	h	a	h	h	h	h	h	h	h	a	h	h	a	a	h	a	h	h	h
142	779	AX-174201028	79.735	a	h	h	h	a	h	h	a	a	a	h	a	h	a	h	h	h	h	a	h	h	h	h	a	h	h	a	h	a	h	h	h	h	h	h	h	a	h	h	a	a	h	a	h	h	h
143	780	AX-174201864	79.735	a	h	h	h	a	h	h	a	a	a	h	a	h	a	h	h	h	h	a	h	h	h	h	a	h	h	a	h	a	h	h	h	h	h	h	h	a	h	h	a	a	h	a	h	h	h
144	782	AX-174197522	79.735	a	h	h	h	a	h	h	a	a	a	h	a	h	a	h	h	h	h	a	h	h	h	h	a	h	h	a	h	a	h	h	h	h	h	h	h	a	h	h	a	a	h	a	h	h	h
145	783	AX-174214949	79.735	a	h	h	h	a	h	h	a	a	a	h	a	h	a	h	h	h	h	a	h	h	h	h	a	h	h	a	h	a	h	h	h	h	h	h	h	a	h	h	a	a	h	a	h	h	h
146	784	AX-174198203	79.735	a	h	h	h	a	h	h	a	a	a	h	a	h	a	h	h	h	h	a	h	h	h	h	a	h	h	a	h	a	h	h	h	h	h	h	h	a	h	h	a	a	h	a	h	h	h
147	781	AX-174155688	79.735	a	h	h	h	a	h	h	a	a	a	h	a	h	a	h	h	h	h	a	-	h	h	h	a	h	h	a	h	a	h	h	h	h	h	h	h	a	h	h	a	a	h	a	h	h	h
148	778	AX-174141454	81.909	a	h	h	h	a	h	h	a	a	a	h	a	h	a	h	h	h	h	a	-	h	h	h	a	h	h	a	h	a	h	h	h	h	h	h	h	a	h	h	a	a	h	a	h	h	h
149	776	AX-174121554	81.909	a	h	h	h	a	h	h	a	a	a	h	a	h	a	h	h	h	h	a	h	h	h	h	a	h	h	a	h	a	h	h	h	h	h	h	h	a	h	h	a	a	h	a	h	h	h
150	777	AX-153646884	81.909	a	h	h	h	a	h	h	a	a	a	h	a	h	a	h	h	h	h	a	h	h	h	h	a	h	h	a	h	a	h	h	h	h	h	h	h	a	h	h	a	a	h	a	h	h	h
151	775	AX-174131030	88.738	a	h	h	h	a	h	h	a	a	h	h	a	h	a	h	h	h	h	h	h	h	h	h	a	h	h	a	h	h	h	h	a	h	h	h	h	a	h	h	a	a	h	a	h	h	h
152	774	AX-153655984	92.035	a	h	h	h	a	h	h	a	a	h	h	a	h	a	h	h	h	h	h	h	h	h	h	a	h	-	a	h	h	h	h	a	h	h	a	h	a	a	h	a	a	h	a	h	h	h
153	773	AX-174209575	92.036	a	h	h	h	a	h	h	a	a	h	h	a	h	a	h	h	h	h	h	h	h	h	h	a	h	a	a	h	h	h	h	a	h	h	a	h	a	a	h	a	a	h	a	h	h	h
154	770	AX-174139196	95.333	a	h	h	h	a	h	h	a	a	h	h	a	h	a	h	h	h	h	h	a	h	h	h	a	h	a	a	h	h	h	h	a	h	h	a	h	a	a	h	a	a	h	a	h	h	h
155	771	AX-174198149	95.333	a	h	h	h	a	h	h	a	a	h	h	a	h	a	h	h	h	h	h	a	h	h	h	a	h	a	a	h	h	h	h	a	h	h	a	h	a	a	h	a	a	h	a	h	h	h
156	772	AX-175074209	95.333	a	h	h	h	a	h	h	a	a	h	h	a	h	a	h	h	h	h	h	a	h	h	h	a	h	a	a	h	h	h	h	a	h	h	a	h	a	a	h	a	a	h	a	h	h	h
157	769	AX-174147312	98.631	a	h	h	h	h	h	h	a	a	h	h	a	h	a	h	h	h	h	h	a	h	h	h	a	h	a	a	h	h	h	h	a	h	h	a	h	a	a	h	a	a	h	a	h	h	h
158	768	AX-174206318	99.707	a	h	h	h	h	h	h	a	a	h	h	a	h	a	h	h	h	h	h	a	h	h	h	a	h	a	a	h	h	h	h	a	h	h	a	h	a	a	h	a	a	h	a	h	h	h
159	767	AX-174181676	100.782	a	h	h	h	h	h	h	h	a	h	h	a	h	a	h	h	h	h	h	a	h	h	h	a	h	a	a	h	h	h	h	a	h	h	a	h	a	a	h	a	a	h	a	h	h	h
160	766	AX-174214306	100.782	a	h	h	h	h	h	h	h	a	h	h	a	h	a	h	h	h	h	h	a	h	h	h	a	h	a	a	h	h	h	h	a	h	h	a	h	a	a	h	-	a	h	a	h	h	h
161	765	AX-174114344	100.782	a	h	h	-	h	h	h	h	a	h	h	a	h	a	h	h	h	h	h	a	h	h	h	a	h	a	a	h	h	h	h	a	h	h	a	h	a	a	h	a	a	h	a	h	h	h
162	764	AX-153650801	110.111	a	h	h	h	h	h	a	h	a	h	h	a	h	a	h	h	h	a	h	a	h	h	h	a	h	a	a	a	h	h	a	a	h	h	a	h	a	a	h	a	a	h	a	h	h	h
163	762	AX-174197304	113.409	a	h	h	h	h	h	a	h	a	h	h	a	h	a	h	h	h	a	h	a	h	a	h	a	h	a	a	a	h	h	a	a	a	h	a	h	a	a	h	a	a	a	a	h	h	h
164	763	AX-174200730	113.409	a	h	h	h	h	h	a	h	a	h	h	a	h	a	h	h	h	a	h	a	h	a	h	a	h	a	a	a	h	h	a	a	a	h	a	h	a	a	h	a	a	a	a	h	h	h
165	759	AX-115688019	114.484	a	h	h	h	h	h	a	h	a	h	h	a	h	a	h	h	h	a	h	a	h	a	h	a	h	a	a	a	h	a	a	a	a	h	a	h	a	a	h	a	a	a	a	h	h	h
166	760	AX-174112836	114.484	a	h	h	h	h	h	a	h	a	h	h	a	h	a	h	h	h	a	h	a	h	a	h	a	h	a	a	a	h	a	a	a	a	h	a	h	a	a	h	a	a	a	a	h	h	h
167	761	AX-174170319	114.484	a	h	h	h	h	h	a	h	a	h	h	a	h	a	h	h	h	a	h	a	h	a	h	a	h	a	a	a	h	a	a	a	a	h	a	h	a	a	h	a	a	a	a	h	h	h
168	758	AX-174125415	117.782	a	h	h	h	h	h	a	h	h	h	h	a	h	a	h	h	h	a	h	a	h	a	h	a	h	a	a	a	h	a	a	a	a	h	a	h	a	a	h	a	h	a	a	h	h	h
169	757	AX-174188309	117.782	a	h	h	h	h	h	a	h	h	h	h	a	h	a	h	h	h	a	h	a	h	a	h	a	h	a	a	a	h	a	a	a	a	h	a	h	a	a	h	a	h	a	a	h	h	h
[truncated: 48 more columns]

## Sheet: S4 for Fig4
Dataset S4 for Fig. 4. Detailed information for complementation tests.
Line Name	A.thaliana genotype	Inserted sequence	Line ID	individual ID	Counted anther No.	Pollen production	Comment
Control-WT	AtTKPR1/AtTKPR1	No insertion	#49-WT	#49-16	5	Normal
				#49-17	2	Normal
				#49-18	4	Normal
		Total	1	3	11
Control-Het	AtTKPR1/Attkpr1-1	No insertion	#49-Het	#49-1	3	Normal
				#49-4	2	Normal
				#49-8	3	Normal
				#49-22	3	Normal
		Total	1	4	11
Control-MT	Attkpr1-1/Attkpr1-1	No insertion	#49-MT	#49-2	6	No pollen
				#49-6	5	No pollen
				#49-15	5	No pollen
				#49-20	6	No pollen
		Total	1	4	22
CjTKPR1-WT	Attkpr1-1/Attkpr1-1	CjTKPR1-WT	#16	#16-9	7	Normal
				#16-12	10	Normal
				#16-13	5	Normal
				#16-19	4	Normal
				#16-20	5	Normal
			#19	#19-2	4	Normal
				#19-6	4	Normal
				#19-8	4	Normal
				#19-19	4	Normal
				#19-20	5	Normal*	*2 of 4 anthers had no pollen
				#19-22	3	Normal
			#24	#24-4	5	Normal
				#24-5	3	Normal
				#24-6	6	Normal
			#28	#28-4	4	Normal
				#28-5	6	Normal
				#28-6	3	Normal
		Total	4	17	82
CjTKPR1-MT	Attkpr1-1/Attkpr1-1	CjTKPR1-MT	#31	#31-2	3	No pollen
				#31-4	4	No pollen
				#31-21	4	No pollen*	*2 of 4 anthers had small number of pollen
			#32	#32-3	5	No pollen
				#32-4	4	No pollen
				#32-11	3	No pollen
				#32-20	2	No pollen
				#32-24	6	No pollen
			#33	#33-3	4	No pollen
				#33-4	5	No pollen
				#33-13	5	No pollen
				#33-14	5	No pollen
				#33-16	6	No pollen
			#34	#34-6	6	No pollen
				#34-11	5	No pollen
				#34-15	5	No pollen
				#34-18	6	No pollen
				#34-21	5	No pollen
			#35	#35-19	4	No pollen
			#36	#36-6	5	No pollen
				#36-7	5	No pollen
				#36-11	5	No pollen
		Total	6	22	102
CjTKPR1-WM	Attkpr1-1/Attkpr1-1	CjTKPR1-WT(+T244C)	#21	#21-1	12	No pollen
				#21-10	8	No pollen
				#21-15	9	No pollen
			#22	#22-7	4	No pollen
				#22-19	4	No pollen
				#22-22	6	No pollen
			#25	#25-14	3	No pollen
				#25-20	6	No pollen
				#25-24	3	No pollen
			#27	#27-6	6	No pollen
				#27-15	3	No pollen
			#29	#29-7	6	No pollen
				#29-13	5	No pollen
				#29-15	5	No pollen
				#29-16	6	No pollen
				#29-21	5	No pollen
		Total	5	16	91
CjTKPR1-MW	Attkpr1-1/Attkpr1-1	CjTKPR1-MT(+C244T)	#39	#39-9	8	Normal
				#39-11	7	Normal
				#39-19	5	Normal
				#39-21	5	Normal
			#40	#40-5	4	Normal
				#40-8	5	Normal
				#40-23	4	Normal
			#41	#41-6	6	Normal
				#41-11	7	Normal
				#41-15	6	Normal
			#48	#48-4	3	Normal
				#48-5	4	Normal
				#48-6	7	Normal
		Total	4	13	71

## Sheet: S5 for SupplementaryTable2
Dataset S5 for Table S2. Pollen phenotype and SNP genotype for progenies of S8 (ms4/ms4) × S8HK5 (Ms4/ms4).
Line name	Pollen production	SNP genotype of CjTKPR1 (244-nt)
P302	No-pollen	C/C
P305	Normal	T/C
P307	Normal	T/C
P308	Normal	T/C
P312	Normal	T/C
P315	Normal	T/C
P317	Normal	T/C
P321	No-pollen	C/C
P323	No-pollen	C/C
P324	No-pollen	C/C
P325	No-pollen	C/C
P326	No-pollen	C/C
P327	Normal	T/C
P330	No-pollen	C/C
P336	No-pollen	C/C
P340	Normal	T/C
P342	Normal	T/C
P343	No-pollen	C/C
P351	Normal	T/C
P352	No-pollen	C/C
P356	No-pollen	C/C
P357	No-pollen	C/C
P362	No-pollen	C/C
P364	Normal	T/C
P365	Normal	T/C
P367	Normal	T/C
P368	No-pollen	C/C
P369	Normal	T/C
P371	No-pollen	C/C
P372	Normal	T/C
P373	No-pollen	C/C
P374	No-pollen	C/C
P375	No-pollen	C/C
P380	No-pollen	C/C
P384	No-pollen	C/C
P392	Normal	T/C
P393	No-pollen	C/C
P398	Normal	T/C
P399	Normal	T/C
P400	No-pollen	C/C
P403	No-pollen	C/C
P404	No-pollen	C/C
P409	No-pollen	C/C
P411	Normal	T/C
P413	No-pollen	C/C
P416	Normal	T/C
P419	Normal	T/C
P420	No-pollen	C/C
P428	Normal	T/C
P434	No-pollen	C/C
P435	Normal	T/C
P446	Normal	T/C
P454	No-pollen	C/C
P455	Normal	T/C
P456	Normal	T/C
P458	Normal	T/C
P460	Normal	T/C
P462	Normal	T/C
P463	No-pollen	C/C
P464	No-pollen	C/C
P465	No-pollen	C/C
P466	Normal	T/C
P468	Normal	T/C
P471	Normal	T/C
P473	No-pollen	C/C
P474	Normal	T/C
P477	No-pollen	C/C
P478	No-pollen	C/C
P486	Normal	T/C
P488	No-pollen	C/C
P489	Normal	T/C
P494	No-pollen	C/C
P499	Normal	T/C
P501	Normal	T/C
P502	No-pollen	C/C
P503	Normal	T/C
P505	No-pollen	C/C
P508	No-pollen	C/C
P510	No-pollen	C/C
P512	No-pollen	C/C
P522	Normal	T/C
P528	Normal	T/C
P530	No-pollen	C/C
P531	No-pollen	C/C
P532	No-pollen	C/C
P535	Normal	T/C
P538	No-pollen	C/C
P542	Normal	T/C
P543	Normal	T/C
P544	No-pollen	C/C
P550	No-pollen	C/C
P551	Normal	T/C
P553	Normal	T/C
P555	Normal	T/C

## Sheet: S6 for SupplementaryTable4
Dataset S6 for Table S4. Pollen phenotype and SNP genotype for selfed progenies of S8DY1(Ms4/ms4).
Line name	Pollen production	SNP genotype of CjTKPR1 (244-nt)
S1	Normal	T/C
S2	No-pollen	C/C
S3	No-pollen	C/C
S4	No-pollen	C/C
S5	Normal	T/C
S6	Normal	T/C
S8	Normal	T/T
S9	Normal	T/C
S10	Normal	T/C
S11	Normal	T/T
S12	Normal	T/C
S13	Normal	T/T
S14	Normal	T/C
S15	Normal	T/T
S16	Normal	T/C
S17	Normal	T/C
S18	Normal	T/C
S21	Normal	T/C
S22	Normal	T/C
S23	Normal	T/C
